# Supplementary material for: 3-Mercaptopyruvate Sulfurtransferase, Not Cystathionine β-Synthase Nor Cystathionine γ-Lyase, Mediates Hypoxia-Induced Migration of Vascular Endothelial Cells
Source: Front Pharmacol. 2017 Sep 20;8:657. doi: 10.3389/fphar.2017.00657 (PMC5611563; doi:10.3389/fphar.2017.00657)
Supplement: Supplementary file 1 [file Table1.XLSX]

## Sheet: Sheet1
		Score	Mass	Matches	Sequences	emPAI
1	sp|P19338|NUCL_HUMAN	300	76568	25 (14)	12 (7)	0.34	Nucleolin OS=Homo sapiens GN=NCL PE=1 SV=3
2	sp|Q8IYB7|DI3L2_HUMAN	141	99216	23 (9)	12 (7)	0.26	DIS3-like exonuclease 2 OS=Homo sapiens GN=DIS3L2 PE=1 SV=4
3	sp|P23246|SFPQ_HUMAN	139	76102	10 (7)	6 (5)	0.23	Splicing factor, proline- and glutamine-rich OS=Homo sapiens GN=SFPQ PE=1 SV=2
4	sp|P14625|ENPL_HUMAN	137	92411	16 (9)	12 (8)	0.32	Endoplasmin OS=Homo sapiens GN=HSP90B1 PE=1 SV=1
5	sp|Q12906|ILF3_HUMAN	121	95279	19 (9)	10 (7)	0.31	Interleukin enhancer-binding factor 3 OS=Homo sapiens GN=ILF3 PE=1 SV=3
6	sp|Q9NR30|DDX21_HUMAN	116	87290	11 (4)	7 (2)	0.08	Nucleolar RNA helicase 2 OS=Homo sapiens GN=DDX21 PE=1 SV=5
7	sp|Q14444|CAPR1_HUMAN	101	78318	8 (4)	6 (4)	0.18	Caprin-1 OS=Homo sapiens GN=CAPRIN1 PE=1 SV=2
8	sp|Q08211|DHX9_HUMAN	90	140869	10 (4)	7 (3)	0.07	ATP-dependent RNA helicase A OS=Homo sapiens GN=DHX9 PE=1 SV=4
9	sp|Q9BUJ2|HNRL1_HUMAN	71	95679	4 (1)	3 (1)	0.03	Heterogeneous nuclear ribonucleoprotein U-like protein 1 OS=Homo sapiens GN=HNRNPUL1 PE=1 SV=2
10	sp|P02768|ALBU_HUMAN	57	69321	9 (4)	7 (4)	0.2	Serum albumin OS=Homo sapiens GN=ALB PE=1 SV=2
12	sp|Q86TB9|PATL1_HUMAN	54	86796	2 (1)	2 (1)	0.04	Protein PAT1 homolog 1 OS=Homo sapiens GN=PATL1 PE=1 SV=2
11	sp|Q08J23|NSUN2_HUMAN	54	86416	7 (3)	6 (3)	0.12	tRNA (cytosine(34)-C(5))-methyltransferase OS=Homo sapiens GN=NSUN2 PE=1 SV=2
13	tr|E9PAL8|E9PAL8_HUMAN	51	42491	2 (1)	2 (1)	0.08	Arf-GAP with GTPase, ANK repeat and PH domain-containing protein 3 OS=Homo sapiens GN=AGAP3 PE=1 SV=1
14	sp|P01834|IGKC_HUMAN	49	11602	1 (1)	1 (1)	0.3	Ig kappa chain C region OS=Homo sapiens GN=IGKC PE=1 SV=1
15	sp|P01009|A1AT_HUMAN	47	46707	5 (2)	4 (2)	0.15	Alpha-1-antitrypsin OS=Homo sapiens GN=SERPINA1 PE=1 SV=3
16	sp|P02787|TRFE_HUMAN	45	77014	3 (3)	3 (3)	0.13	Serotransferrin OS=Homo sapiens GN=TF PE=1 SV=3
17	sp|P11387|TOP1_HUMAN	44	90669	15 (3)	12 (3)	0.11	DNA topoisomerase 1 OS=Homo sapiens GN=TOP1 PE=1 SV=2
18	sp|Q9BRL6|SRSF8_HUMAN	42	32268	2 (1)	2 (1)	0.1	Serine/arginine-rich splicing factor 8 OS=Homo sapiens GN=SRSF8 PE=1 SV=1
19	sp|Q8WYQ5|DGCR8_HUMAN	41	85991	4 (1)	4 (1)	0.04	Microprocessor complex subunit DGCR8 OS=Homo sapiens GN=DGCR8 PE=1 SV=1
20	tr|F5GX82|F5GX82_HUMAN	40	339379	3 (1)	3 (1)	0.01	Protein furry homolog-like OS=Homo sapiens GN=FRYL PE=1 SV=1
21	sp|P13639|EF2_HUMAN	38	95277	5 (2)	5 (2)	0.07	Elongation factor 2 OS=Homo sapiens GN=EEF2 PE=1 SV=4
22	sp|Q99459|CDC5L_HUMAN	38	92194	5 (1)	5 (1)	0.04	Cell division cycle 5-like protein OS=Homo sapiens GN=CDC5L PE=1 SV=2
23	tr|H3BLV9|H3BLV9_HUMAN	36	75992	3 (1)	3 (1)	0.04	SRSF protein kinase 1 (Fragment) OS=Homo sapiens GN=SRPK1 PE=1 SV=1
24	tr|G3V3L5|G3V3L5_HUMAN	36	12138	1 (1)	1 (1)	0.28	Troponin I, slow skeletal muscle OS=Homo sapiens GN=TNNI1 PE=4 SV=1
25	tr|B5MD58|B5MD58_HUMAN	35	95833	14 (4)	2 (1)	0.03	Sterol regulatory element-binding protein 1 OS=Homo sapiens GN=SREBF1 PE=1 SV=1
26	sp|P81605|DCD_HUMAN	34	11277	3 (1)	3 (1)	0.3	Dermcidin OS=Homo sapiens GN=DCD PE=1 SV=2
28	tr|F5H2F4|F5H2F4_HUMAN	30	110544	3 (1)	3 (1)	0.03	C-1-tetrahydrofolate synthase, cytoplasmic OS=Homo sapiens GN=MTHFD1 PE=1 SV=1
27	tr|F5H6X6|F5H6X6_HUMAN	30	96156	1 (1)	1 (1)	0.03	Neutral alpha-glucosidase AB OS=Homo sapiens GN=GANAB PE=1 SV=1
29	sp|Q7L014|DDX46_HUMAN	28	117290	5 (1)	5 (1)	0.03	Probable ATP-dependent RNA helicase DDX46 OS=Homo sapiens GN=DDX46 PE=1 SV=2
32	sp|Q8TDD1|DDX54_HUMAN	27	98534	4 (1)	4 (1)	0.03	ATP-dependent RNA helicase DDX54 OS=Homo sapiens GN=DDX54 PE=1 SV=2
30	sp|Q13243|SRSF5_HUMAN	27	31245	3 (1)	3 (1)	0.11	Serine/arginine-rich splicing factor 5 OS=Homo sapiens GN=SRSF5 PE=1 SV=1
31	sp|P42857|NSG1_HUMAN	27	20900	2 (2)	1 (1)	0.16	Neuron-specific protein family member 1 OS=Homo sapiens GN=NSG1 PE=2 SV=1
35	sp|Q8IYL2|TRM44_HUMAN	22	84576	2 (1)	2 (1)	0.04	Probable tRNA (uracil-O(2)-)-methyltransferase OS=Homo sapiens GN=TRMT44 PE=2 SV=2
34	sp|Q9UKP6|UR2R_HUMAN	22	42104	1 (1)	1 (1)	0.08	Urotensin-2 receptor OS=Homo sapiens GN=UTS2R PE=1 SV=1
33	sp|P68871|HBB_HUMAN	22	15988	3 (1)	3 (1)	0.21	Hemoglobin subunit beta OS=Homo sapiens GN=HBB PE=1 SV=2
36	sp|Q86W28|NALP8_HUMAN	21	119352	2 (1)	2 (1)	0.03	NACHT, LRR and PYD domains-containing protein 8 OS=Homo sapiens GN=NLRP8 PE=2 SV=2
37	sp|Q9UKX3|MYH13_HUMAN	20	223465	8 (1)	7 (1)	0.01	Myosin-13 OS=Homo sapiens GN=MYH13 PE=1 SV=2
38	sp|Q8N944|AMER3_HUMAN	19	90388	3 (1)	3 (1)	0.04	APC membrane recruitment protein 3 OS=Homo sapiens GN=AMER3 PE=1 SV=2
39	sp|Q12918|KLRB1_HUMAN	19	25399	2 (1)	2 (1)	0.13	Killer cell lectin-like receptor subfamily B member 1 OS=Homo sapiens GN=KLRB1 PE=1 SV=1
40	tr|H0Y3U8|H0Y3U8_HUMAN	18	16814	1 (1)	1 (1)	0.2	Chitinase-3-like protein 1 (Fragment) OS=Homo sapiens GN=CHI3L1 PE=3 SV=1
41	sp|P26232|CTNA2_HUMAN	17	105247	3 (1)	3 (1)	0.03	Catenin alpha-2 OS=Homo sapiens GN=CTNNA2 PE=1 SV=5
