# Supplementary material for: 3-Mercaptopyruvate Sulfurtransferase, Not Cystathionine β-Synthase Nor Cystathionine γ-Lyase, Mediates Hypoxia-Induced Migration of Vascular Endothelial Cells
Source: Front Pharmacol. 2017 Sep 20;8:657. doi: 10.3389/fphar.2017.00657 (PMC5611563; doi:10.3389/fphar.2017.00657)
Supplement: Supplementary file 2 [file Table2.XLSX]

## Sheet: Sheet1
		Score	Mass	Matches	Sequences	emPAI
1	sp|P52272|HNRPM_HUMAN	687	77464	47 (33)	11 (9)	0.79	Heterogeneous nuclear ribonucleoprotein M OS=Homo sapiens GN=HNRNPM PE=1 SV=3
2	sp|Q92945|FUBP2_HUMAN	328	73070	21 (16)	13 (9)	0.55	Far upstream element-binding protein 2 OS=Homo sapiens GN=KHSRP PE=1 SV=4
3	sp|P19338|NUCL_HUMAN	234	76568	20 (12)	10 (7)	0.34	Nucleolin OS=Homo sapiens GN=NCL PE=1 SV=3
4	sp|O60506|HNRPQ_HUMAN	229	69560	16 (11)	6 (6)	0.38	Heterogeneous nuclear ribonucleoprotein Q OS=Homo sapiens GN=SYNCRIP PE=1 SV=2
5	sp|P11021|GRP78_HUMAN	201	72288	17 (9)	9 (8)	0.43	78 kDa glucose-regulated protein OS=Homo sapiens GN=HSPA5 PE=1 SV=2
6	sp|Q12906|ILF3_HUMAN	196	95279	20 (10)	10 (7)	0.31	Interleukin enhancer-binding factor 3 OS=Homo sapiens GN=ILF3 PE=1 SV=3
7	sp|P05165|PCCA_HUMAN	182	80008	7 (4)	6 (4)	0.17	Propionyl-CoA carboxylase alpha chain, mitochondrial OS=Homo sapiens GN=PCCA PE=1 SV=4
8	sp|P11940|PABP1_HUMAN	168	70626	25 (11)	14 (8)	0.44	Polyadenylate-binding protein 1 OS=Homo sapiens GN=PABPC1 PE=1 SV=2
9	sp|Q96RQ3|MCCA_HUMAN	163	80422	15 (8)	7 (5)	0.22	Methylcrotonoyl-CoA carboxylase subunit alpha, mitochondrial OS=Homo sapiens GN=MCCC1 PE=1 SV=3
10	tr|H3BLZ8|H3BLZ8_HUMAN	118	80389	8 (5)	7 (5)	0.22	Probable ATP-dependent RNA helicase DDX17 OS=Homo sapiens GN=DDX17 PE=1 SV=1
11	sp|P01009|A1AT_HUMAN	82	46707	6 (3)	4 (3)	0.23	Alpha-1-antitrypsin OS=Homo sapiens GN=SERPINA1 PE=1 SV=3
12	tr|H7C2V1|H7C2V1_HUMAN	82	31221	5 (2)	4 (2)	0.22	Procollagen-lysine,2-oxoglutarate 5-dioxygenase 3 (Fragment) OS=Homo sapiens GN=PLOD3 PE=1 SV=1
13	sp|P02768|ALBU_HUMAN	60	69321	12 (5)	8 (4)	0.2	Serum albumin OS=Homo sapiens GN=ALB PE=1 SV=2
14	tr|F5H257|F5H257_HUMAN	58	9586	1 (1)	1 (1)	0.36	GTP-binding protein 1 (Fragment) OS=Homo sapiens GN=GTPBP1 PE=1 SV=1
15	sp|P26038|MOES_HUMAN	56	67778	9 (2)	6 (2)	0.1	Moesin OS=Homo sapiens GN=MSN PE=1 SV=3
16	tr|B4DJK0|B4DJK0_HUMAN	51	14428	3 (2)	2 (2)	0.53	Serine/arginine-rich-splicing factor 5 OS=Homo sapiens GN=SRSF5 PE=1 SV=1
17	tr|B4DR87|B4DR87_HUMAN	46	88217	8 (4)	5 (3)	0.12	Procollagen-lysine,2-oxoglutarate 5-dioxygenase 1 OS=Homo sapiens GN=PLOD1 PE=1 SV=1
18	sp|Q9NR30|DDX21_HUMAN	46	87290	3 (1)	3 (1)	0.04	Nucleolar RNA helicase 2 OS=Homo sapiens GN=DDX21 PE=1 SV=5
19	sp|Q8NC60|NOA1_HUMAN	44	78409	1 (1)	1 (1)	0.04	Nitric oxide-associated protein 1 OS=Homo sapiens GN=NOA1 PE=1 SV=2
20	sp|P01834|IGKC_HUMAN	44	11602	2 (2)	2 (2)	0.68	Ig kappa chain C region OS=Homo sapiens GN=IGKC PE=1 SV=1
21	sp|Q9BRL6|SRSF8_HUMAN	43	32268	3 (1)	2 (1)	0.1	Serine/arginine-rich splicing factor 8 OS=Homo sapiens GN=SRSF8 PE=1 SV=1
22	sp|P81605|DCD_HUMAN	41	11277	3 (2)	3 (2)	0.7	Dermcidin OS=Homo sapiens GN=DCD PE=1 SV=2
24	tr|H7C5R1|H7C5R1_HUMAN	39	97651	1 (1)	1 (1)	0.03	Ceruloplasmin (Fragment) OS=Homo sapiens GN=CP PE=4 SV=1
25	sp|Q8NCA9|ZN784_HUMAN	38	34216	2 (1)	1 (1)	0.1	Zinc finger protein 784 OS=Homo sapiens GN=ZNF784 PE=2 SV=1
23	sp|P02787|TRFE_HUMAN	37	77014	3 (2)	3 (2)	0.09	Serotransferrin OS=Homo sapiens GN=TF PE=1 SV=3
27	sp|Q96G46|DUS3L_HUMAN	37	72548	4 (1)	4 (1)	0.05	tRNA-dihydrouridine(47) synthase [NAD(P)(+)]-like OS=Homo sapiens GN=DUS3L PE=1 SV=2
26	tr|E5RJU9|E5RJU9_HUMAN	37	57487	4 (1)	3 (1)	0.06	Protein LYRIC OS=Homo sapiens GN=MTDH PE=1 SV=1
28	tr|F8W6P5|F8W6P5_HUMAN	37	9664	1 (1)	1 (1)	0.36	LVV-hemorphin-7 (Fragment) OS=Homo sapiens GN=HBB PE=1 SV=1
30	sp|O43143|DHX15_HUMAN	36	90875	6 (3)	5 (2)	0.07	Putative pre-mRNA-splicing factor ATP-dependent RNA helicase DHX15 OS=Homo sapiens GN=DHX15 PE=1 SV=2
29	sp|Q00839|HNRPU_HUMAN	36	90528	3 (1)	3 (1)	0.04	Heterogeneous nuclear ribonucleoprotein U OS=Homo sapiens GN=HNRNPU PE=1 SV=6
31	sp|Q9Y450|HBS1L_HUMAN	36	75426	3 (1)	3 (1)	0.04	HBS1-like protein OS=Homo sapiens GN=HBS1L PE=1 SV=1
32	tr|B0QZK4|B0QZK4_HUMAN	35	28497	2 (1)	2 (1)	0.12	Heterochromatin protein 1-binding protein 3 (Fragment) OS=Homo sapiens GN=HP1BP3 PE=1 SV=1
33	sp|P02747|C1QC_HUMAN	35	25757	1 (1)	1 (1)	0.13	Complement C1q subcomponent subunit C OS=Homo sapiens GN=C1QC PE=1 SV=3
34	tr|B0QYK0|B0QYK0_HUMAN	34	64889	2 (1)	2 (1)	0.05	RNA-binding protein EWS OS=Homo sapiens GN=EWSR1 PE=1 SV=1
36	sp|P01023|A2MG_HUMAN	33	163188	7 (3)	7 (3)	0.06	Alpha-2-macroglobulin OS=Homo sapiens GN=A2M PE=1 SV=3
35	tr|B5MD58|B5MD58_HUMAN	33	95833	11 (1)	1 (1)	0.03	Sterol regulatory element-binding protein 1 OS=Homo sapiens GN=SREBF1 PE=1 SV=1
37	tr|A2ABE9|A2ABE9_HUMAN	32	38060	2 (1)	1 (1)	0.09	MutS protein homolog 5 (Fragment) OS=Homo sapiens GN=MSH5 PE=4 SV=1
38	sp|Q9H089|LSG1_HUMAN	28	75178	5 (1)	4 (1)	0.04	Large subunit GTPase 1 homolog OS=Homo sapiens GN=LSG1 PE=1 SV=2
39	sp|Q9NZJ4|SACS_HUMAN	27	520795	6 (1)	6 (1)	0.01	Sacsin OS=Homo sapiens GN=SACS PE=1 SV=2
40	sp|P69905|HBA_HUMAN	26	15248	2 (1)	2 (1)	0.22	Hemoglobin subunit alpha OS=Homo sapiens GN=HBA1 PE=1 SV=2
41	sp|Q14126|DSG2_HUMAN	25	122218	2 (1)	2 (1)	0.03	Desmoglein-2 OS=Homo sapiens GN=DSG2 PE=1 SV=2
42	sp|P41250|SYG_HUMAN	23	83113	3 (1)	3 (1)	0.04	Glycine--tRNA ligase OS=Homo sapiens GN=GARS PE=1 SV=3
43	sp|P01871|IGHM_HUMAN	23	49276	2 (1)	2 (1)	0.07	Ig mu chain C region OS=Homo sapiens GN=IGHM PE=1 SV=3
44	sp|Q86W28|NALP8_HUMAN	22	119352	2 (1)	2 (1)	0.03	NACHT, LRR and PYD domains-containing protein 8 OS=Homo sapiens GN=NLRP8 PE=2 SV=2
45	sp|Q96PZ0|PUS7_HUMAN	20	74988	4 (1)	4 (1)	0.04	Pseudouridylate synthase 7 homolog OS=Homo sapiens GN=PUS7 PE=1 SV=2
46	sp|Q8N5H7|SH2D3_HUMAN	18	94352	2 (1)	2 (1)	0.03	SH2 domain-containing protein 3C OS=Homo sapiens GN=SH2D3C PE=1 SV=1
47	sp|Q08211|DHX9_HUMAN	17	140869	4 (1)	4 (1)	0.02	ATP-dependent RNA helicase A OS=Homo sapiens GN=DHX9 PE=1 SV=4
49	sp|P25054|APC_HUMAN	15	311455	8 (1)	7 (1)	0.01	Adenomatous polyposis coli protein OS=Homo sapiens GN=APC PE=1 SV=2
48	sp|P62805|H4_HUMAN	15	11360	3 (1)	3 (1)	0.3	Histone H4 OS=Homo sapiens GN=HIST1H4A PE=1 SV=2
