# Supplementary material for: 3-Mercaptopyruvate Sulfurtransferase, Not Cystathionine β-Synthase Nor Cystathionine γ-Lyase, Mediates Hypoxia-Induced Migration of Vascular Endothelial Cells
Source: Front Pharmacol. 2017 Sep 20;8:657. doi: 10.3389/fphar.2017.00657 (PMC5611563; doi:10.3389/fphar.2017.00657)
Supplement: Supplementary file 3 [file Table3.XLSX]

## Sheet: Sheet1
		Score	Mass	Matches	Sequences	emPAI
10	sp|O60292|SI1L3_HUMAN	28	194490	3 (1)	1 (1)	0.02	Signal-induced proliferation-associated 1-like protein 3 OS=Homo sapiens GN=SIPA1L3 PE=1 SV=3
6	sp|P01023|A2MG_HUMAN	40	163188	8 (3)	8 (3)	0.06	Alpha-2-macroglobulin OS=Homo sapiens GN=A2M PE=1 SV=3
8	tr|B5MD58|B5MD58_HUMAN	34	95833	7 (3)	2 (1)	0.03	Sterol regulatory element-binding protein 1 OS=Homo sapiens GN=SREBF1 PE=1 SV=1
14	sp|A7XYQ1|SOBP_HUMAN	19	92598	1 (1)	1 (1)	0.04	Sine oculis-binding protein homolog OS=Homo sapiens GN=SOBP PE=1 SV=2
12	sp|Q8TCG5|CPT1C_HUMAN	22	90931	3 (1)	2 (1)	0.04	Carnitine O-palmitoyltransferase 1, brain isoform OS=Homo sapiens GN=CPT1C PE=1 SV=1
9	tr|B7Z5P9|B7Z5P9_HUMAN	33	85833	2 (1)	1 (1)	0.04	Zinc finger protein 227 OS=Homo sapiens GN=ZNF227 PE=2 SV=1
15	tr|X6R868|X6R868_HUMAN	18	79617	1 (1)	1 (1)	0.04	Bile salt-activated lipase OS=Homo sapiens GN=CEL PE=4 SV=1
16	sp|Q96RR1|PEO1_HUMAN	17	77106	1 (1)	1 (1)	0.04	Twinkle protein, mitochondrial OS=Homo sapiens GN=PEO1 PE=1 SV=1
2	sp|P02787|TRFE_HUMAN	98	77014	4 (3)	4 (3)	0.13	Serotransferrin OS=Homo sapiens GN=TF PE=1 SV=3
1	sp|P02768|ALBU_HUMAN	149	69321	17 (9)	11 (5)	0.32	Serum albumin OS=Homo sapiens GN=ALB PE=1 SV=2
4	sp|P01009|A1AT_HUMAN	68	46707	5 (3)	4 (3)	0.23	Alpha-1-antitrypsin OS=Homo sapiens GN=SERPINA1 PE=1 SV=3
11	sp|P02747|C1QC_HUMAN	25	25757	1 (1)	1 (1)	0.13	Complement C1q subcomponent subunit C OS=Homo sapiens GN=C1QC PE=1 SV=3
5	sp|P68871|HBB_HUMAN	63	15988	2 (1)	2 (1)	0.21	Hemoglobin subunit beta OS=Homo sapiens GN=HBB PE=1 SV=2
7	sp|P69905|HBA_HUMAN	38	15248	2 (1)	2 (1)	0.22	Hemoglobin subunit alpha OS=Homo sapiens GN=HBA1 PE=1 SV=2
3	sp|P01834|IGKC_HUMAN	69	11602	3 (3)	3 (3)	1.17	Ig kappa chain C region OS=Homo sapiens GN=IGKC PE=1 SV=1
13	tr|M0QYQ9|M0QYQ9_HUMAN	21	5530	1 (1)	1 (1)	0.65	Splicing factor U2AF 65 kDa subunit (Fragment) OS=Homo sapiens GN=U2AF2 PE=4 SV=1
