# Supplementary material for: 3-Mercaptopyruvate Sulfurtransferase, Not Cystathionine β-Synthase Nor Cystathionine γ-Lyase, Mediates Hypoxia-Induced Migration of Vascular Endothelial Cells
Source: Front Pharmacol. 2017 Sep 20;8:657. doi: 10.3389/fphar.2017.00657 (PMC5611563; doi:10.3389/fphar.2017.00657)
Supplement: Supplementary file 4 [file Table4.XLSX]

## Sheet: Sheet1
		Score	Mass	Matches	Sequences	emPAI
1	sp|P19338|NUCL_HUMAN	155	76568	15 (9)	8 (6)	0.29	Nucleolin OS=Homo sapiens GN=NCL PE=1 SV=3
2	sp|P02787|TRFE_HUMAN	92	77014	3 (3)	3 (3)	0.13	Serotransferrin OS=Homo sapiens GN=TF PE=1 SV=3
3	sp|P16989|YBOX3_HUMAN	85	40066	9 (4)	6 (3)	0.27	Y-box-binding protein 3 OS=Homo sapiens GN=YBX3 PE=1 SV=4
4	sp|P02768|ALBU_HUMAN	81	69321	10 (6)	7 (5)	0.26	Serum albumin OS=Homo sapiens GN=ALB PE=1 SV=2
5	sp|Q96I24|FUBP3_HUMAN	79	61602	9 (4)	6 (3)	0.17	Far upstream element-binding protein 3 OS=Homo sapiens GN=FUBP3 PE=1 SV=2
6	sp|P01009|A1AT_HUMAN	74	46707	4 (3)	3 (3)	0.23	Alpha-1-antitrypsin OS=Homo sapiens GN=SERPINA1 PE=1 SV=3
7	tr|Q5JW30|Q5JW30_HUMAN	71	54674	7 (5)	5 (4)	0.26	Double-stranded RNA-binding protein Staufen homolog 1 OS=Homo sapiens GN=STAU1 PE=1 SV=1
8	tr|J3KP15|J3KP15_HUMAN	67	15362	1 (1)	1 (1)	0.22	Serine/arginine-rich-splicing factor 2 (Fragment) OS=Homo sapiens GN=SRSF2 PE=1 SV=2
9	sp|P08670|VIME_HUMAN	63	53619	7 (3)	6 (3)	0.2	Vimentin OS=Homo sapiens GN=VIM PE=1 SV=4
10	sp|O60506|HNRPQ_HUMAN	61	69560	4 (2)	3 (1)	0.05	Heterogeneous nuclear ribonucleoprotein Q OS=Homo sapiens GN=SYNCRIP PE=1 SV=2
11	sp|P01023|A2MG_HUMAN	51	163188	7 (2)	7 (2)	0.04	Alpha-2-macroglobulin OS=Homo sapiens GN=A2M PE=1 SV=3
12	sp|P01834|IGKC_HUMAN	50	11602	2 (1)	2 (1)	0.3	Ig kappa chain C region OS=Homo sapiens GN=IGKC PE=1 SV=1
13	tr|B4DI28|B4DI28_HUMAN	49	34776	5 (4)	1 (1)	0.2	Polypyrimidine tract-binding protein 2 OS=Homo sapiens GN=PTBP2 PE=1 SV=1
14	tr|F5H047|F5H047_HUMAN	45	31486	3 (1)	2 (1)	0.11	Cleavage and polyadenylation-specificity factor subunit 7 (Fragment) OS=Homo sapiens GN=CPSF7 PE=1 SV=1
15	sp|P81605|DCD_HUMAN	44	11277	3 (1)	2 (1)	0.3	Dermcidin OS=Homo sapiens GN=DCD PE=1 SV=2
16	tr|F8W6P5|F8W6P5_HUMAN	40	9664	2 (1)	1 (1)	0.36	LVV-hemorphin-7 (Fragment) OS=Homo sapiens GN=HBB PE=1 SV=1
18	sp|P01871|IGHM_HUMAN	38	49276	1 (1)	1 (1)	0.07	Ig mu chain C region OS=Homo sapiens GN=IGHM PE=1 SV=3
17	tr|S4R359|S4R359_HUMAN	38	10704	2 (1)	2 (1)	0.32	Heterogeneous nuclear ribonucleoprotein K (Fragment) OS=Homo sapiens GN=HNRNPK PE=1 SV=1
19	sp|Q86TB9|PATL1_HUMAN	33	86796	2 (1)	2 (1)	0.04	Protein PAT1 homolog 1 OS=Homo sapiens GN=PATL1 PE=1 SV=2
20	tr|F5GWP8|F5GWP8_HUMAN	33	66309	3 (1)	3 (1)	0.05	Junction plakoglobin OS=Homo sapiens GN=JUP PE=1 SV=1
21	tr|H3BLZ8|H3BLZ8_HUMAN	32	80389	2 (1)	2 (1)	0.04	Probable ATP-dependent RNA helicase DDX17 OS=Homo sapiens GN=DDX17 PE=1 SV=1
23	tr|G5EA52|G5EA52_HUMAN	31	54929	2 (1)	2 (1)	0.06	Protein disulfide-isomerase OS=Homo sapiens GN=PDIA3 PE=1 SV=1
22	tr|H0Y3Z3|H0Y3Z3_HUMAN	31	31524	4 (1)	3 (1)	0.11	Protein disulfide-isomerase (Fragment) OS=Homo sapiens GN=P4HB PE=1 SV=1
24	sp|P69905|HBA_HUMAN	31	15248	2 (2)	2 (2)	0.5	Hemoglobin subunit alpha OS=Homo sapiens GN=HBA1 PE=1 SV=2
26	tr|M0QZM1|M0QZM1_HUMAN	26	40017	5 (2)	2 (2)	0.17	Heterogeneous nuclear ribonucleoprotein M (Fragment) OS=Homo sapiens GN=HNRNPM PE=1 SV=1
25	tr|M0QYQ9|M0QYQ9_HUMAN	26	5530	1 (1)	1 (1)	0.65	Splicing factor U2AF 65 kDa subunit (Fragment) OS=Homo sapiens GN=U2AF2 PE=4 SV=1
28	tr|E9PFZ2|E9PFZ2_HUMAN	24	108751	2 (1)	2 (1)	0.03	Ceruloplasmin OS=Homo sapiens GN=CP PE=4 SV=1
27	tr|R4GMR5|R4GMR5_HUMAN	24	32531	1 (1)	1 (1)	0.1	26S proteasome non-ATPase regulatory subunit 8 OS=Homo sapiens GN=PSMD8 PE=1 SV=1
30	tr|M0QWZ9|M0QWZ9_HUMAN	21	184472	6 (1)	1 (1)	0.02	SH3 and multiple ankyrin repeat domains protein 3 OS=Homo sapiens GN=SHANK3 PE=1 SV=1
29	sp|Q8TEU8|WFKN2_HUMAN	21	63898	1 (1)	1 (1)	0.05	WAP, Kazal, immunoglobulin, Kunitz and NTR domain-containing protein 2 OS=Homo sapiens GN=WFIKKN2 PE=1 SV=1
31	sp|Q13127|REST_HUMAN	17	121795	1 (1)	1 (1)	0.03	RE1-silencing transcription factor OS=Homo sapiens GN=REST PE=1 SV=3
32	sp|P11387|TOP1_HUMAN	15	90669	3 (1)	3 (1)	0.04	DNA topoisomerase 1 OS=Homo sapiens GN=TOP1 PE=1 SV=2
