# Supplementary material for: 3-Mercaptopyruvate Sulfurtransferase, Not Cystathionine β-Synthase Nor Cystathionine γ-Lyase, Mediates Hypoxia-Induced Migration of Vascular Endothelial Cells
Source: Front Pharmacol. 2017 Sep 20;8:657. doi: 10.3389/fphar.2017.00657 (PMC5611563; doi:10.3389/fphar.2017.00657)
Supplement: Supplementary file 5 [file Table5.XLSX]

## Sheet: Sheet1
		Score	Mass	Matches	Sequences	emPAI
1	sp|Q12905|ILF2_HUMAN	473	43035	26 (21)	6 (6)	0.56	Interleukin enhancer-binding factor 2 OS=Homo sapiens GN=ILF2 PE=1 SV=2
2	tr|H0YA96|H0YA96_HUMAN	342	23907	30 (16)	9 (5)	1.2	Heterogeneous nuclear ribonucleoprotein D0 (Fragment) OS=Homo sapiens GN=HNRNPD PE=1 SV=1
3	tr|F5H1S9|F5H1S9_HUMAN	94	41703	6 (2)	5 (2)	0.16	tRNA pseudouridine synthase OS=Homo sapiens GN=PUS1 PE=1 SV=1
4	sp|P01009|A1AT_HUMAN	73	46707	5 (2)	4 (2)	0.15	Alpha-1-antitrypsin OS=Homo sapiens GN=SERPINA1 PE=1 SV=3
5	sp|P02787|TRFE_HUMAN	57	77014	5 (3)	5 (3)	0.13	Serotransferrin OS=Homo sapiens GN=TF PE=1 SV=3
6	sp|P81605|DCD_HUMAN	56	11277	7 (2)	3 (1)	0.3	Dermcidin OS=Homo sapiens GN=DCD PE=1 SV=2
7	sp|P60709|ACTB_HUMAN	53	41710	4 (1)	4 (1)	0.08	Actin, cytoplasmic 1 OS=Homo sapiens GN=ACTB PE=1 SV=1
8	sp|Q9Y295|DRG1_HUMAN	51	40517	4 (2)	3 (2)	0.17	Developmentally-regulated GTP-binding protein 1 OS=Homo sapiens GN=DRG1 PE=1 SV=1
9	sp|P02768|ALBU_HUMAN	45	69321	10 (3)	6 (3)	0.15	Serum albumin OS=Homo sapiens GN=ALB PE=1 SV=2
10	sp|P01857|IGHG1_HUMAN	45	36083	2 (2)	1 (1)	0.09	Ig gamma-1 chain C region OS=Homo sapiens GN=IGHG1 PE=1 SV=1
11	sp|P01834|IGKC_HUMAN	45	11602	2 (1)	2 (1)	0.3	Ig kappa chain C region OS=Homo sapiens GN=IGKC PE=1 SV=1
12	tr|H0YKS4|H0YKS4_HUMAN	40	19518	1 (1)	1 (1)	0.17	Annexin (Fragment) OS=Homo sapiens GN=ANXA2 PE=1 SV=1
13	tr|H0Y723|H0Y723_HUMAN	35	16054	2 (2)	2 (2)	0.47	DNA-directed RNA polymerases I and III subunit RPAC1 (Fragment) OS=Homo sapiens GN=POLR1C PE=1 SV=1
14	tr|F8W6P5|F8W6P5_HUMAN	35	9664	1 (1)	1 (1)	0.36	LVV-hemorphin-7 (Fragment) OS=Homo sapiens GN=HBB PE=1 SV=1
16	tr|B5MD58|B5MD58_HUMAN	33	95833	11 (2)	1 (1)	0.03	Sterol regulatory element-binding protein 1 OS=Homo sapiens GN=SREBF1 PE=1 SV=1
15	sp|Q00577|PURA_HUMAN	33	34889	4 (1)	2 (1)	0.1	Transcriptional activator protein Pur-alpha OS=Homo sapiens GN=PURA PE=1 SV=2
18	tr|H0Y9X1|H0Y9X1_HUMAN	31	27665	4 (1)	3 (1)	0.12	Translation machinery-associated protein 16 (Fragment) OS=Homo sapiens GN=TMA16 PE=1 SV=1
17	tr|C9J0E4|C9J0E4_HUMAN	31	7082	2 (1)	1 (1)	0.5	Cystatin-A OS=Homo sapiens GN=CSTA PE=1 SV=1
19	sp|Q01085|TIAR_HUMAN	30	41564	3 (1)	2 (1)	0.08	Nucleolysin TIAR OS=Homo sapiens GN=TIAL1 PE=1 SV=1
21	tr|B0YJC4|B0YJC4_HUMAN	29	49623	1 (1)	1 (1)	0.07	Vimentin OS=Homo sapiens GN=VIM PE=1 SV=1
20	sp|O76003|GLRX3_HUMAN	29	37408	4 (1)	3 (1)	0.09	Glutaredoxin-3 OS=Homo sapiens GN=GLRX3 PE=1 SV=2
22	tr|H7BY10|H7BY10_HUMAN	28	17792	8 (1)	5 (1)	0.19	60S ribosomal protein L23a (Fragment) OS=Homo sapiens GN=RPL23A PE=1 SV=1
24	sp|Q15652|JHD2C_HUMAN	27	284349	6 (1)	6 (1)	0.01	Probable JmjC domain-containing histone demethylation protein 2C OS=Homo sapiens GN=JMJD1C PE=1 SV=2
23	sp|Q6IQ23|PKHA7_HUMAN	27	127056	2 (1)	2 (1)	0.03	Pleckstrin homology domain-containing family A member 7 OS=Homo sapiens GN=PLEKHA7 PE=1 SV=2
25	sp|P01023|A2MG_HUMAN	25	163188	5 (2)	5 (2)	0.04	Alpha-2-macroglobulin OS=Homo sapiens GN=A2M PE=1 SV=3
26	sp|A8MUZ8|Z705G_HUMAN	24	34742	3 (1)	3 (1)	0.1	Putative zinc finger protein 705G OS=Homo sapiens GN=ZNF705G PE=2 SV=2
27	sp|P32119|PRDX2_HUMAN	24	21878	2 (1)	2 (1)	0.15	Peroxiredoxin-2 OS=Homo sapiens GN=PRDX2 PE=1 SV=5
29	tr|Q6ZP70|Q6ZP70_HUMAN	23	21559	2 (1)	1 (1)	0.16	CDNA FLJ26432 fis, clone KDN01418 OS=Homo sapiens PE=2 SV=1
28	tr|H7C1E2|H7C1E2_HUMAN	23	10661	1 (1)	1 (1)	0.32	Stonin-1 (Fragment) OS=Homo sapiens GN=STON1 PE=4 SV=1
31	sp|Q13835|PKP1_HUMAN	22	82808	2 (1)	2 (1)	0.04	Plakophilin-1 OS=Homo sapiens GN=PKP1 PE=1 SV=2
30	sp|Q8ND83|SLAI1_HUMAN	22	60557	2 (1)	2 (1)	0.05	SLAIN motif-containing protein 1 OS=Homo sapiens GN=SLAIN1 PE=1 SV=3
33	sp|Q5SQS8|CJ120_HUMAN	19	39243	5 (1)	5 (1)	0.08	Uncharacterized protein C10orf120 OS=Homo sapiens GN=C10orf120 PE=2 SV=1
32	tr|Q9BQQ8|Q9BQQ8_HUMAN	19	18748	3 (1)	2 (1)	0.18	HCG1777807 OS=Homo sapiens GN=LUZP3 PE=2 SV=1
34	sp|Q12906|ILF3_HUMAN	18	95279	4 (1)	3 (1)	0.03	Interleukin enhancer-binding factor 3 OS=Homo sapiens GN=ILF3 PE=1 SV=3
35	tr|H7C1I9|H7C1I9_HUMAN	17	179923	6 (1)	6 (1)	0.02	Microtubule-associated serine/threonine-protein kinase 4 (Fragment) OS=Homo sapiens GN=MAST4 PE=4 SV=1
36	sp|Q9BQI7|PSD2_HUMAN	17	84608	1 (1)	1 (1)	0.04	PH and SEC7 domain-containing protein 2 OS=Homo sapiens GN=PSD2 PE=2 SV=3
