# Supplementary material for: 3-Mercaptopyruvate Sulfurtransferase, Not Cystathionine β-Synthase Nor Cystathionine γ-Lyase, Mediates Hypoxia-Induced Migration of Vascular Endothelial Cells
Source: Front Pharmacol. 2017 Sep 20;8:657. doi: 10.3389/fphar.2017.00657 (PMC5611563; doi:10.3389/fphar.2017.00657)
Supplement: Supplementary file 6 [file Table6.XLSX]

## Sheet: Sheet1
		Score	Mass	Matches	Sequences	emPAI
1	tr|D6R9P3|D6R9P3_HUMAN	158	30284	11 (5)	6 (2)	0.23	Heterogeneous nuclear ribonucleoprotein A/B OS=Homo sapiens GN=HNRNPAB PE=1 SV=1
2	sp|P02787|TRFE_HUMAN	107	77014	4 (3)	4 (3)	0.13	Serotransferrin OS=Homo sapiens GN=TF PE=1 SV=3
3	sp|P22626|ROA2_HUMAN	99	37407	7 (3)	5 (2)	0.18	Heterogeneous nuclear ribonucleoproteins A2/B1 OS=Homo sapiens GN=HNRNPA2B1 PE=1 SV=2
4	sp|P51991|ROA3_HUMAN	83	39571	8 (3)	4 (1)	0.17	Heterogeneous nuclear ribonucleoprotein A3 OS=Homo sapiens GN=HNRNPA3 PE=1 SV=2
5	tr|H3BPS8|H3BPS8_HUMAN	71	30408	2 (2)	1 (1)	0.11	Fructose-bisphosphate aldolase A (Fragment) OS=Homo sapiens GN=ALDOA PE=1 SV=1
6	sp|P81605|DCD_HUMAN	60	11277	5 (2)	3 (1)	0.3	Dermcidin OS=Homo sapiens GN=DCD PE=1 SV=2
7	tr|F8VTQ5|F8VTQ5_HUMAN	59	16526	9 (3)	4 (1)	0.45	Heterogeneous nuclear ribonucleoprotein A1 (Fragment) OS=Homo sapiens GN=HNRNPA1 PE=1 SV=1
8	tr|F8W6P5|F8W6P5_HUMAN	50	9664	1 (1)	1 (1)	0.36	LVV-hemorphin-7 (Fragment) OS=Homo sapiens GN=HBB PE=1 SV=1
9	tr|H0YA96|H0YA96_HUMAN	45	23907	6 (2)	5 (1)	0.14	Heterogeneous nuclear ribonucleoprotein D0 (Fragment) OS=Homo sapiens GN=HNRNPD PE=1 SV=1
11	sp|P02768|ALBU_HUMAN	40	69321	10 (3)	7 (3)	0.15	Serum albumin OS=Homo sapiens GN=ALB PE=1 SV=2
10	sp|P01009|A1AT_HUMAN	40	46707	1 (1)	1 (1)	0.07	Alpha-1-antitrypsin OS=Homo sapiens GN=SERPINA1 PE=1 SV=3
12	sp|P01834|IGKC_HUMAN	39	11602	2 (1)	2 (1)	0.3	Ig kappa chain C region OS=Homo sapiens GN=IGKC PE=1 SV=1
13	tr|B4DN89|B4DN89_HUMAN	36	24139	2 (1)	2 (1)	0.14	Serine/arginine-rich-splicing factor 2 OS=Homo sapiens GN=SFRS2 PE=1 SV=1
14	tr|B5MD58|B5MD58_HUMAN	32	95833	7 (1)	1 (1)	0.03	Sterol regulatory element-binding protein 1 OS=Homo sapiens GN=SREBF1 PE=1 SV=1
15	sp|O75400|PR40A_HUMAN	31	108737	2 (1)	2 (1)	0.03	Pre-mRNA-processing factor 40 homolog A OS=Homo sapiens GN=PRPF40A PE=1 SV=2
16	tr|C9J0E4|C9J0E4_HUMAN	31	7082	1 (1)	1 (1)	0.5	Cystatin-A OS=Homo sapiens GN=CSTA PE=1 SV=1
18	sp|P01023|A2MG_HUMAN	30	163188	4 (1)	4 (1)	0.02	Alpha-2-macroglobulin OS=Homo sapiens GN=A2M PE=1 SV=3
19	sp|P05198|IF2A_HUMAN	30	36089	1 (1)	1 (1)	0.09	Eukaryotic translation initiation factor 2 subunit 1 OS=Homo sapiens GN=EIF2S1 PE=1 SV=3
17	tr|G3V2Q1|G3V2Q1_HUMAN	30	33550	6 (1)	4 (1)	0.1	Heterogeneous nuclear ribonucleoproteins C1/C2 OS=Homo sapiens GN=HNRNPC PE=1 SV=1
20	tr|U3KQR5|U3KQR5_HUMAN	29	17917	1 (1)	1 (1)	0.19	60S ribosomal protein L6 (Fragment) OS=Homo sapiens GN=RPL6 PE=1 SV=1
21	sp|P40938|RFC3_HUMAN	28	40530	1 (1)	1 (1)	0.08	Replication factor C subunit 3 OS=Homo sapiens GN=RFC3 PE=1 SV=2
22	sp|Q9UKD2|MRT4_HUMAN	23	27543	1 (1)	1 (1)	0.12	mRNA turnover protein 4 homolog OS=Homo sapiens GN=MRTO4 PE=1 SV=2
23	tr|B4DND0|B4DND0_HUMAN	20	18739	2 (1)	2 (1)	0.18	Uridine phosphorylase 1 OS=Homo sapiens GN=UPP1 PE=1 SV=1
24	sp|Q9UI47|CTNA3_HUMAN	18	99746	2 (1)	2 (1)	0.03	Catenin alpha-3 OS=Homo sapiens GN=CTNNA3 PE=1 SV=2
25	sp|Q9UGI8|TES_HUMAN	18	47964	2 (1)	2 (1)	0.07	Testin OS=Homo sapiens GN=TES PE=1 SV=1
26	tr|E7ET15|E7ET15_HUMAN	16	118175	2 (1)	2 (1)	0.03	U2 snRNP-associated SURP motif-containing protein OS=Homo sapiens GN=U2SURP PE=1 SV=1
27	sp|O14529|CUX2_HUMAN	14	161577	3 (1)	3 (1)	0.02	Homeobox protein cut-like 2 OS=Homo sapiens GN=CUX2 PE=1 SV=4
