# Supplementary material for: 3-Mercaptopyruvate Sulfurtransferase, Not Cystathionine β-Synthase Nor Cystathionine γ-Lyase, Mediates Hypoxia-Induced Migration of Vascular Endothelial Cells
Source: Front Pharmacol. 2017 Sep 20;8:657. doi: 10.3389/fphar.2017.00657 (PMC5611563; doi:10.3389/fphar.2017.00657)
Supplement: Supplementary file 7 [file Table7.XLSX]

## Sheet: Sheet1
	Score	Mass	Matches	Sequences	emPAI
1	sp|Q32P51|RA1L2_HUMAN	345	34204	17 (11)	6 (3)	0.59	Heterogeneous nuclear ribonucleoprotein A1-like 2 OS=Homo sapiens GN=HNRNPA1L2 PE=2 SV=2
2	sp|P22626|ROA2_HUMAN	135	37407	5 (4)	4 (3)	0.29	Heterogeneous nuclear ribonucleoproteins A2/B1 OS=Homo sapiens GN=HNRNPA2B1 PE=1 SV=2
3	tr|B3KVR1|B3KVR1_HUMAN	103	25059	7 (3)	4 (2)	0.28	Small nuclear ribonucleoprotein-associated protein OS=Homo sapiens GN=SNRPN PE=2 SV=1
4	tr|H0Y8L7|H0Y8L7_HUMAN	95	22123	2 (2)	1 (1)	0.15	40S ribosomal protein S3a (Fragment) OS=Homo sapiens GN=RPS3A PE=1 SV=1
5	tr|Q5JR95|Q5JR95_HUMAN	87	21866	7 (5)	3 (3)	0.53	40S ribosomal protein S8 OS=Homo sapiens GN=RPS8 PE=1 SV=1
6	tr|H0YA55|H0YA55_HUMAN	74	51537	4 (3)	3 (2)	0.13	Serum albumin (Fragment) OS=Homo sapiens GN=ALB PE=1 SV=1
7	sp|P81605|DCD_HUMAN	72	11277	2 (2)	1 (1)	0.3	Dermcidin OS=Homo sapiens GN=DCD PE=1 SV=2
8	tr|E7EPB3|E7EPB3_HUMAN	61	14549	3 (1)	2 (1)	0.23	60S ribosomal protein L14 OS=Homo sapiens GN=RPL14 PE=1 SV=1
9	sp|O43399|TPD54_HUMAN	60	22224	2 (1)	2 (1)	0.15	Tumor protein D54 OS=Homo sapiens GN=TPD52L2 PE=1 SV=2
10	sp|Q8NHW5|RLA0L_HUMAN	59	34343	2 (1)	2 (1)	0.1	60S acidic ribosomal protein P0-like OS=Homo sapiens GN=RPLP0P6 PE=5 SV=1
11	tr|H0YKL9|H0YKL9_HUMAN	53	12056	2 (1)	2 (1)	0.28	Annexin (Fragment) OS=Homo sapiens GN=ANXA2 PE=1 SV=1
12	tr|J3QQS1|J3QQS1_HUMAN	52	20002	6 (2)	5 (2)	0.37	28S ribosomal protein S7, mitochondrial (Fragment) OS=Homo sapiens GN=MRPS7 PE=1 SV=1
13	sp|P30041|PRDX6_HUMAN	49	25019	5 (2)	4 (2)	0.29	Peroxiredoxin-6 OS=Homo sapiens GN=PRDX6 PE=1 SV=3
14	sp|P01834|IGKC_HUMAN	49	11602	2 (1)	2 (1)	0.3	Ig kappa chain C region OS=Homo sapiens GN=IGKC PE=1 SV=1
16	tr|J3KN47|J3KN47_HUMAN	44	63380	2 (1)	2 (1)	0.05	Serotransferrin OS=Homo sapiens GN=TF PE=1 SV=1
15	sp|Q92522|H1X_HUMAN	44	22474	4 (1)	4 (1)	0.15	Histone H1x OS=Homo sapiens GN=H1FX PE=1 SV=1
17	tr|F8WE04|F8WE04_HUMAN	43	20394	5 (3)	3 (3)	0.58	Heat shock protein beta-1 OS=Homo sapiens GN=HSPB1 PE=1 SV=1
19	sp|P05455|LA_HUMAN	41	46808	4 (1)	4 (1)	0.07	Lupus La protein OS=Homo sapiens GN=SSB PE=1 SV=2
18	tr|H3BND3|H3BND3_HUMAN	41	17119	6 (1)	3 (1)	0.2	Cleavage and polyadenylation-specificity factor subunit 5 (Fragment) OS=Homo sapiens GN=NUDT21 PE=1 SV=2
20	tr|H0Y8G5|H0Y8G5_HUMAN	40	29649	3 (1)	2 (1)	0.11	Heterogeneous nuclear ribonucleoprotein D0 (Fragment) OS=Homo sapiens GN=HNRNPD PE=1 SV=2
22	sp|P62906|RL10A_HUMAN	40	24816	1 (1)	1 (1)	0.13	60S ribosomal protein L10a OS=Homo sapiens GN=RPL10A PE=1 SV=2
21	sp|Q9NY12|GAR1_HUMAN	40	22334	1 (1)	1 (1)	0.15	H/ACA ribonucleoprotein complex subunit 1 OS=Homo sapiens GN=GAR1 PE=1 SV=1
23	tr|E9PL24|E9PL24_HUMAN	38	126818	2 (1)	1 (1)	0.03	Myomegalin OS=Homo sapiens GN=PDE4DIP PE=1 SV=1
24	tr|E7EUT5|E7EUT5_HUMAN	35	27853	1 (1)	1 (1)	0.12	Glyceraldehyde-3-phosphate dehydrogenase OS=Homo sapiens GN=GAPDH PE=1 SV=1
25	tr|B5MD58|B5MD58_HUMAN	33	95833	12 (3)	1 (1)	0.03	Sterol regulatory element-binding protein 1 OS=Homo sapiens GN=SREBF1 PE=1 SV=1
26	tr|H0YIB4|H0YIB4_HUMAN	33	12717	3 (1)	3 (1)	0.27	Serine/arginine-rich-splicing factor 9 (Fragment) OS=Homo sapiens GN=SRSF9 PE=1 SV=2
27	sp|Q5VTE0|EF1A3_HUMAN	30	50153	2 (1)	1 (1)	0.07	Putative elongation factor 1-alpha-like 3 OS=Homo sapiens GN=EEF1A1P5 PE=5 SV=1
28	tr|M0R268|M0R268_HUMAN	30	28370	4 (1)	3 (1)	0.12	U1 small nuclear ribonucleoprotein A (Fragment) OS=Homo sapiens GN=SNRPA PE=1 SV=1
29	sp|Q7L2E3|DHX30_HUMAN	29	133854	2 (1)	2 (1)	0.02	Putative ATP-dependent RNA helicase DHX30 OS=Homo sapiens GN=DHX30 PE=1 SV=1
30	tr|C9JJ19|C9JJ19_HUMAN	29	26316	1 (1)	1 (1)	0.13	28S ribosomal protein S34, mitochondrial OS=Homo sapiens GN=MRPS34 PE=1 SV=2
31	sp|Q5TA89|HES5_HUMAN	28	18215	1 (1)	1 (1)	0.19	Transcription factor HES-5 OS=Homo sapiens GN=HES5 PE=2 SV=1
32	tr|B4DVB8|B4DVB8_HUMAN	25	38972	6 (1)	5 (1)	0.08	ELAV-like protein 1 OS=Homo sapiens GN=ELAVL1 PE=1 SV=1
33	sp|Q9Y6V0|PCLO_HUMAN	23	552937	9 (1)	7 (1)	0.01	Protein piccolo OS=Homo sapiens GN=PCLO PE=1 SV=4
34	tr|A6NG92|A6NG92_HUMAN	22	82971	1 (1)	1 (1)	0.04	CCDC144A protein OS=Homo sapiens GN=CCDC144A PE=2 SV=4
35	tr|G3V0G5|G3V0G5_HUMAN	21	38047	1 (1)	1 (1)	0.09	Ankyrin repeat and MYND domain containing 2, isoform CRA_c OS=Homo sapiens GN=ANKMY2 PE=1 SV=1
36	sp|Q9Y4K1|AIM1_HUMAN	18	188558	3 (1)	2 (1)	0.02	Absent in melanoma 1 protein OS=Homo sapiens GN=AIM1 PE=1 SV=3
37	sp|Q8NFR7|CC148_HUMAN	15	71031	1 (1)	1 (1)	0.05	Coiled-coil domain-containing protein 148 OS=Homo sapiens GN=CCDC148 PE=2 SV=2
