# Supplementary material for: 3-Mercaptopyruvate Sulfurtransferase, Not Cystathionine β-Synthase Nor Cystathionine γ-Lyase, Mediates Hypoxia-Induced Migration of Vascular Endothelial Cells
Source: Front Pharmacol. 2017 Sep 20;8:657. doi: 10.3389/fphar.2017.00657 (PMC5611563; doi:10.3389/fphar.2017.00657)
Supplement: Supplementary file 8 [file Table8.XLSX]

## Sheet: Sheet1
		Score	Mass	Matches	Sequences	emPAI
16	sp|P01023|A2MG_HUMAN	28	163188	3 (1)	3 (1)	0.02	Alpha-2-macroglobulin OS=Homo sapiens GN=A2M PE=1 SV=3
18	tr|H7C5R1|H7C5R1_HUMAN	25	97651	1 (1)	1 (1)	0.03	Ceruloplasmin (Fragment) OS=Homo sapiens GN=CP PE=4 SV=1
12	tr|B5MD58|B5MD58_HUMAN	38	95833	8 (4)	1 (1)	0.03	Sterol regulatory element-binding protein 1 OS=Homo sapiens GN=SREBF1 PE=1 SV=1
6	sp|P02787|TRFE_HUMAN	61	77014	4 (2)	4 (2)	0.09	Serotransferrin OS=Homo sapiens GN=TF PE=1 SV=3
20	sp|P08107|HSP71_HUMAN	19	70009	1 (1)	1 (1)	0.05	Heat shock 70 kDa protein 1A/1B OS=Homo sapiens GN=HSPA1A PE=1 SV=5
11	sp|P02768|ALBU_HUMAN	43	69321	4 (1)	3 (1)	0.05	Serum albumin OS=Homo sapiens GN=ALB PE=1 SV=2
8	sp|P02790|HEMO_HUMAN	46	51643	1 (1)	1 (1)	0.06	Hemopexin OS=Homo sapiens GN=HPX PE=1 SV=2
14	sp|Q12905|ILF2_HUMAN	31	43035	1 (1)	1 (1)	0.08	Interleukin enhancer-binding factor 2 OS=Homo sapiens GN=ILF2 PE=1 SV=2
3	sp|P22626|ROA2_HUMAN	73	37407	2 (2)	2 (2)	0.18	Heterogeneous nuclear ribonucleoproteins A2/B1 OS=Homo sapiens GN=HNRNPA2B1 PE=1 SV=2
1	sp|Q32P51|RA1L2_HUMAN	187	34204	10 (7)	4 (3)	0.45	Heterogeneous nuclear ribonucleoprotein A1-like 2 OS=Homo sapiens GN=HNRNPA1L2 PE=2 SV=2
10	tr|H7BYN3|H7BYN3_HUMAN	44	25662	6 (1)	3 (1)	0.13	Transcription factor A, mitochondrial (Fragment) OS=Homo sapiens GN=TFAM PE=1 SV=1
13	tr|Q5SVK9|Q5SVK9_HUMAN	31	25274	2 (1)	1 (1)	0.13	Dynamin-binding protein (Fragment) OS=Homo sapiens GN=DNMBP PE=1 SV=1
2	tr|H0Y8L7|H0Y8L7_HUMAN	95	22123	2 (2)	1 (1)	0.15	40S ribosomal protein S3a (Fragment) OS=Homo sapiens GN=RPS3A PE=1 SV=1
4	sp|P62081|RS7_HUMAN	71	22113	5 (4)	2 (2)	0.33	40S ribosomal protein S7 OS=Homo sapiens GN=RPS7 PE=1 SV=1
7	sp|Q9Y3D9|RT23_HUMAN	47	21757	4 (3)	4 (3)	0.54	28S ribosomal protein S23, mitochondrial OS=Homo sapiens GN=MRPS23 PE=1 SV=2
5	tr|B5MCT8|B5MCT8_HUMAN	70	16617	11 (4)	5 (3)	0.74	40S ribosomal protein S9 OS=Homo sapiens GN=RPS9 PE=1 SV=1
15	tr|J3KSR8|J3KSR8_HUMAN	29	16441	1 (1)	1 (1)	0.21	Serine/arginine-rich-splicing factor 1 (Fragment) OS=Homo sapiens GN=SRSF1 PE=1 SV=1
17	tr|H0YGX8|H0YGX8_HUMAN	28	15288	1 (1)	1 (1)	0.22	Conserved oligomeric Golgi complex subunit 6 (Fragment) OS=Homo sapiens GN=COG6 PE=4 SV=1
19	tr|B4E241|B4E241_HUMAN	24	14194	2 (1)	1 (1)	0.24	Serine/arginine-rich-splicing factor 3 OS=Homo sapiens GN=SRSF3 PE=1 SV=1
21	sp|P01834|IGKC_HUMAN	16	11602	2 (1)	2 (1)	0.3	Ig kappa chain C region OS=Homo sapiens GN=IGKC PE=1 SV=1
9	sp|P81605|DCD_HUMAN	44	11277	2 (1)	1 (1)	0.3	Dermcidin OS=Homo sapiens GN=DCD PE=1 SV=2
