# Supplementary material for: 3-Mercaptopyruvate Sulfurtransferase, Not Cystathionine β-Synthase Nor Cystathionine γ-Lyase, Mediates Hypoxia-Induced Migration of Vascular Endothelial Cells
Source: Front Pharmacol. 2017 Sep 20;8:657. doi: 10.3389/fphar.2017.00657 (PMC5611563; doi:10.3389/fphar.2017.00657)
Supplement: Supplementary file 9 [file Table9.XLSX]

## Sheet: Sheet1
		Score	Mass	Matches	Sequences	emPAI
1	sp|Q00341|VIGLN_HUMAN	395	141368	50 (21)	26 (12)	0.35	Vigilin OS=Homo sapiens GN=HDLBP PE=1 SV=2
2	sp|Q13085|ACACA_HUMAN	253	265385	49 (20)	31 (16)	0.23	Acetyl-CoA carboxylase 1 OS=Homo sapiens GN=ACACA PE=1 SV=2
3	sp|Q6P2Q9|PRP8_HUMAN	202	273427	42 (20)	28 (18)	0.24	Pre-mRNA-processing-splicing factor 8 OS=Homo sapiens GN=PRPF8 PE=1 SV=2
4	tr|Q5HY54|Q5HY54_HUMAN	201	276378	18 (9)	16 (9)	0.11	Filamin-A OS=Homo sapiens GN=FLNA PE=1 SV=1
5	sp|O75643|U520_HUMAN	201	244353	26 (14)	22 (14)	0.2	U5 small nuclear ribonucleoprotein 200 kDa helicase OS=Homo sapiens GN=SNRNP200 PE=1 SV=2
6	sp|P02768|ALBU_HUMAN	153	69321	20 (7)	10 (5)	0.26	Serum albumin OS=Homo sapiens GN=ALB PE=1 SV=2
7	sp|Q08211|DHX9_HUMAN	141	140869	14 (7)	10 (6)	0.15	ATP-dependent RNA helicase A OS=Homo sapiens GN=DHX9 PE=1 SV=4
8	sp|O75369|FLNB_HUMAN	117	277990	21 (6)	20 (6)	0.07	Filamin-B OS=Homo sapiens GN=FLNB PE=1 SV=2
9	sp|Q13243|SRSF5_HUMAN	107	31245	6 (4)	3 (2)	0.22	Serine/arginine-rich splicing factor 5 OS=Homo sapiens GN=SRSF5 PE=1 SV=1
10	sp|Q6P158|DHX57_HUMAN	102	155507	17 (8)	14 (6)	0.13	Putative ATP-dependent RNA helicase DHX57 OS=Homo sapiens GN=DHX57 PE=1 SV=2
11	sp|P53621|COPA_HUMAN	85	138258	14 (8)	13 (8)	0.21	Coatomer subunit alpha OS=Homo sapiens GN=COPA PE=1 SV=2
12	sp|Q9BQG0|MBB1A_HUMAN	83	148762	13 (6)	10 (6)	0.14	Myb-binding protein 1A OS=Homo sapiens GN=MYBBP1A PE=1 SV=2
13	sp|Q9BRL6|SRSF8_HUMAN	81	32268	3 (2)	2 (1)	0.1	Serine/arginine-rich splicing factor 8 OS=Homo sapiens GN=SRSF8 PE=1 SV=1
14	sp|Q7L014|DDX46_HUMAN	80	117290	9 (2)	9 (2)	0.06	Probable ATP-dependent RNA helicase DDX46 OS=Homo sapiens GN=DDX46 PE=1 SV=2
17	tr|H0YM23|H0YM23_HUMAN	64	263203	5 (3)	5 (3)	0.04	Ankyrin repeat domain-containing protein 17 (Fragment) OS=Homo sapiens GN=ANKRD17 PE=1 SV=1
15	sp|O94913|PCF11_HUMAN	64	172944	13 (4)	12 (4)	0.08	Pre-mRNA cleavage complex 2 protein Pcf11 OS=Homo sapiens GN=PCF11 PE=1 SV=3
16	sp|Q6PKG0|LARP1_HUMAN	64	123434	9 (4)	8 (4)	0.11	La-related protein 1 OS=Homo sapiens GN=LARP1 PE=1 SV=2
19	sp|P24928|RPB1_HUMAN	63	217039	11 (4)	11 (4)	0.06	DNA-directed RNA polymerase II subunit RPB1 OS=Homo sapiens GN=POLR2A PE=1 SV=2
18	sp|P01009|A1AT_HUMAN	63	46707	4 (3)	3 (3)	0.23	Alpha-1-antitrypsin OS=Homo sapiens GN=SERPINA1 PE=1 SV=3
20	tr|J3KTL2|J3KTL2_HUMAN	57	28312	2 (2)	2 (2)	0.25	Serine/arginine-rich-splicing factor 1 OS=Homo sapiens GN=SRSF1 PE=1 SV=1
21	sp|Q86YZ3|HORN_HUMAN	55	282228	1 (1)	1 (1)	0.01	Hornerin OS=Homo sapiens GN=HRNR PE=1 SV=2
23	sp|P02787|TRFE_HUMAN	54	77014	5 (2)	5 (2)	0.09	Serotransferrin OS=Homo sapiens GN=TF PE=1 SV=3
24	sp|P69905|HBA_HUMAN	54	15248	2 (1)	2 (1)	0.22	Hemoglobin subunit alpha OS=Homo sapiens GN=HBA1 PE=1 SV=2
22	sp|P01834|IGKC_HUMAN	54	11602	2 (2)	2 (2)	0.68	Ig kappa chain C region OS=Homo sapiens GN=IGKC PE=1 SV=1
25	sp|Q5VTE0|EF1A3_HUMAN	53	50153	6 (2)	4 (2)	0.14	Putative elongation factor 1-alpha-like 3 OS=Homo sapiens GN=EEF1A1P5 PE=5 SV=1
26	tr|H0Y2V6|H0Y2V6_HUMAN	50	171980	5 (2)	5 (2)	0.04	Centrosomal protein of 170 kDa (Fragment) OS=Homo sapiens GN=CEP170 PE=1 SV=1
27	sp|P07996|TSP1_HUMAN	48	129300	5 (2)	5 (2)	0.05	Thrombospondin-1 OS=Homo sapiens GN=THBS1 PE=1 SV=2
28	sp|Q9P2E3|ZNFX1_HUMAN	47	220084	6 (3)	6 (3)	0.05	NFX1-type zinc finger-containing protein 1 OS=Homo sapiens GN=ZNFX1 PE=1 SV=2
29	sp|P35579|MYH9_HUMAN	46	226392	9 (2)	9 (2)	0.03	Myosin-9 OS=Homo sapiens GN=MYH9 PE=1 SV=4
30	sp|Q15393|SF3B3_HUMAN	44	135492	6 (1)	6 (1)	0.02	Splicing factor 3B subunit 3 OS=Homo sapiens GN=SF3B3 PE=1 SV=4
31	sp|O75533|SF3B1_HUMAN	43	145738	8 (1)	7 (1)	0.02	Splicing factor 3B subunit 1 OS=Homo sapiens GN=SF3B1 PE=1 SV=3
33	sp|Q08554|DSC1_HUMAN	41	99924	3 (1)	2 (1)	0.03	Desmocollin-1 OS=Homo sapiens GN=DSC1 PE=1 SV=2
32	tr|F8W6P5|F8W6P5_HUMAN	41	9664	1 (1)	1 (1)	0.36	LVV-hemorphin-7 (Fragment) OS=Homo sapiens GN=HBB PE=1 SV=1
34	sp|Q00610|CLH1_HUMAN	40	191493	6 (2)	5 (2)	0.03	Clathrin heavy chain 1 OS=Homo sapiens GN=CLTC PE=1 SV=5
35	sp|P46940|IQGA1_HUMAN	39	189134	9 (2)	9 (2)	0.03	Ras GTPase-activating-like protein IQGAP1 OS=Homo sapiens GN=IQGAP1 PE=1 SV=1
36	sp|Q9UPY3|DICER_HUMAN	37	218542	8 (2)	8 (2)	0.03	Endoribonuclease Dicer OS=Homo sapiens GN=DICER1 PE=1 SV=3
37	sp|Q13435|SF3B2_HUMAN	37	100165	10 (2)	8 (2)	0.07	Splicing factor 3B subunit 2 OS=Homo sapiens GN=SF3B2 PE=1 SV=2
38	sp|P62979|RS27A_HUMAN	37	17953	3 (1)	3 (1)	0.19	Ubiquitin-40S ribosomal protein S27a OS=Homo sapiens GN=RPS27A PE=1 SV=2
39	sp|Q09666|AHNK_HUMAN	36	628699	10 (3)	10 (3)	0.02	Neuroblast differentiation-associated protein AHNAK OS=Homo sapiens GN=AHNAK PE=1 SV=2
42	tr|Q5TCU6|Q5TCU6_HUMAN	35	257920	11 (2)	11 (2)	0.03	Talin-1 OS=Homo sapiens GN=TLN1 PE=1 SV=1
41	sp|Q14690|RRP5_HUMAN	35	208570	12 (2)	11 (2)	0.03	Protein RRP5 homolog OS=Homo sapiens GN=PDCD11 PE=1 SV=3
40	tr|B5MD58|B5MD58_HUMAN	35	95833	19 (5)	2 (1)	0.03	Sterol regulatory element-binding protein 1 OS=Homo sapiens GN=SREBF1 PE=1 SV=1
45	sp|Q8IZH2|XRN1_HUMAN	34	193985	13 (1)	12 (1)	0.02	5'-3' exoribonuclease 1 OS=Homo sapiens GN=XRN1 PE=1 SV=1
44	sp|O14617|AP3D1_HUMAN	34	130076	4 (1)	4 (1)	0.03	AP-3 complex subunit delta-1 OS=Homo sapiens GN=AP3D1 PE=1 SV=1
43	sp|P81605|DCD_HUMAN	34	11277	3 (1)	2 (1)	0.3	Dermcidin OS=Homo sapiens GN=DCD PE=1 SV=2
47	sp|Q5JTH9|RRP12_HUMAN	32	143611	6 (1)	6 (1)	0.02	RRP12-like protein OS=Homo sapiens GN=RRP12 PE=1 SV=2
48	sp|Q8NCA9|ZN784_HUMAN	32	34216	1 (1)	1 (1)	0.1	Zinc finger protein 784 OS=Homo sapiens GN=ZNF784 PE=2 SV=1
49	sp|P15924|DESP_HUMAN	31	331569	8 (1)	8 (1)	0.01	Desmoplakin OS=Homo sapiens GN=DSP PE=1 SV=3
51	sp|P48634|PRC2A_HUMAN	31	228724	5 (1)	5 (1)	0.01	Protein PRRC2A OS=Homo sapiens GN=PRRC2A PE=1 SV=3
50	sp|P01023|A2MG_HUMAN	31	163188	6 (4)	6 (4)	0.08	Alpha-2-macroglobulin OS=Homo sapiens GN=A2M PE=1 SV=3
53	sp|Q92626|PXDN_HUMAN	30	165170	3 (1)	3 (1)	0.02	Peroxidasin homolog OS=Homo sapiens GN=PXDN PE=1 SV=2
52	sp|O14802|RPC1_HUMAN	30	155542	2 (1)	2 (1)	0.02	DNA-directed RNA polymerase III subunit RPC1 OS=Homo sapiens GN=POLR3A PE=1 SV=2
46	sp|P60709|ACTB_HUMAN	30	41710	5 (2)	5 (2)	0.16	Actin, cytoplasmic 1 OS=Homo sapiens GN=ACTB PE=1 SV=1
54	tr|G3V4D9|G3V4D9_HUMAN	30	20309	3 (1)	3 (1)	0.17	Nuclear export mediator factor NEMF (Fragment) OS=Homo sapiens GN=NEMF PE=1 SV=1
55	sp|O14647|CHD2_HUMAN	29	211214	7 (1)	6 (1)	0.02	Chromodomain-helicase-DNA-binding protein 2 OS=Homo sapiens GN=CHD2 PE=1 SV=2
56	tr|G3XAA2|G3XAA2_HUMAN	29	133489	8 (3)	6 (2)	0.05	Mitogen-activated protein kinase kinase kinase kinase 4 OS=Homo sapiens GN=MAP4K4 PE=1 SV=1
57	sp|P19338|NUCL_HUMAN	28	76568	8 (1)	7 (1)	0.04	Nucleolin OS=Homo sapiens GN=NCL PE=1 SV=3
58	tr|F8VXG7|F8VXG7_HUMAN	27	142515	3 (1)	3 (1)	0.02	Protein SCAF11 OS=Homo sapiens GN=SCAF11 PE=1 SV=1
59	sp|P49327|FAS_HUMAN	26	273254	10 (1)	10 (1)	0.01	Fatty acid synthase OS=Homo sapiens GN=FASN PE=1 SV=3
62	sp|O75923|DYSF_HUMAN	25	237144	1 (1)	1 (1)	0.01	Dysferlin OS=Homo sapiens GN=DYSF PE=1 SV=1
61	sp|P50750|CDK9_HUMAN	25	42750	8 (1)	4 (1)	0.08	Cyclin-dependent kinase 9 OS=Homo sapiens GN=CDK9 PE=1 SV=3
60	tr|S4R3S5|S4R3S5_HUMAN	25	41751	1 (1)	1 (1)	0.08	Polypeptide N-acetylgalactosaminyltransferase 6 OS=Homo sapiens GN=GALNT6 PE=4 SV=1
63	tr|E7EUT5|E7EUT5_HUMAN	25	27853	3 (1)	3 (1)	0.12	Glyceraldehyde-3-phosphate dehydrogenase OS=Homo sapiens GN=GAPDH PE=1 SV=1
65	tr|E7EVA0|E7EVA0_HUMAN	24	245292	8 (1)	8 (1)	0.01	Microtubule-associated protein OS=Homo sapiens GN=MAP4 PE=1 SV=1
64	sp|Q9H0S4|DDX47_HUMAN	24	50615	2 (1)	2 (1)	0.07	Probable ATP-dependent RNA helicase DDX47 OS=Homo sapiens GN=DDX47 PE=1 SV=1
66	tr|H7C3T4|H7C3T4_HUMAN	24	18314	1 (1)	1 (1)	0.18	Peroxiredoxin-4 (Fragment) OS=Homo sapiens GN=PRDX4 PE=1 SV=1
67	tr|H7C5R1|H7C5R1_HUMAN	23	97651	2 (1)	2 (1)	0.03	Ceruloplasmin (Fragment) OS=Homo sapiens GN=CP PE=4 SV=1
70	tr|G5E9P1|G5E9P1_HUMAN	22	308411	4 (1)	4 (1)	0.01	Inositol 1,4,5-triphosphate receptor, type 1, isoform CRA_d OS=Homo sapiens GN=ITPR1 PE=1 SV=1
68	sp|Q01968|OCRL_HUMAN	22	104138	4 (1)	3 (1)	0.03	Inositol polyphosphate 5-phosphatase OCRL-1 OS=Homo sapiens GN=OCRL PE=1 SV=3
69	sp|P14625|ENPL_HUMAN	22	92411	3 (1)	3 (1)	0.04	Endoplasmin OS=Homo sapiens GN=HSP90B1 PE=1 SV=1
71	tr|Q5T760|Q5T760_HUMAN	19	42291	2 (1)	2 (1)	0.08	Serine/arginine-rich-splicing factor 11 (Fragment) OS=Homo sapiens GN=SRSF11 PE=1 SV=1
73	sp|Q9NR30|DDX21_HUMAN	18	87290	1 (1)	1 (1)	0.04	Nucleolar RNA helicase 2 OS=Homo sapiens GN=DDX21 PE=1 SV=5
72	sp|Q9Y6R9|CCD61_HUMAN	18	57333	1 (1)	1 (1)	0.06	Coiled-coil domain-containing protein 61 OS=Homo sapiens GN=CCDC61 PE=1 SV=3
74	sp|O60318|GANP_HUMAN	16	218267	2 (1)	2 (1)	0.01	Germinal-center associated nuclear protein OS=Homo sapiens GN=MCM3AP PE=1 SV=2
75	tr|H0YJN7|H0YJN7_HUMAN	15	14794	1 (1)	1 (1)	0.23	Fanconi anemia group M protein (Fragment) OS=Homo sapiens GN=FANCM PE=4 SV=1
