# Supplementary material for: 3-Mercaptopyruvate Sulfurtransferase, Not Cystathionine β-Synthase Nor Cystathionine γ-Lyase, Mediates Hypoxia-Induced Migration of Vascular Endothelial Cells
Source: Front Pharmacol. 2017 Sep 20;8:657. doi: 10.3389/fphar.2017.00657 (PMC5611563; doi:10.3389/fphar.2017.00657)
Supplement: Supplementary file 10 [file Table10.XLSX]

## Sheet: Sheet1
		Score	Mass	Matches	Sequences	emPAI
1	tr|Q5JP53|Q5JP53_HUMAN	491	47736	38 (24)	10 (9)	1.38	Tubulin beta chain OS=Homo sapiens GN=TUBB PE=1 SV=1
2	sp|P67809|YBOX1_HUMAN	354	35903	47 (14)	9 (7)	1.03	Nuclease-sensitive element-binding protein 1 OS=Homo sapiens GN=YBX1 PE=1 SV=3
3	tr|G8JLB6|G8JLB6_HUMAN	223	51197	16 (10)	7 (5)	0.37	Heterogeneous nuclear ribonucleoprotein H OS=Homo sapiens GN=HNRNPH1 PE=1 SV=1
4	sp|Q5VTE0|EF1A3_HUMAN	202	50153	15 (9)	6 (5)	0.37	Putative elongation factor 1-alpha-like 3 OS=Homo sapiens GN=EEF1A1P5 PE=5 SV=1
5	tr|H0YH81|H0YH81_HUMAN	173	38226	15 (9)	7 (6)	0.79	ATP synthase subunit beta (Fragment) OS=Homo sapiens GN=ATP5B PE=1 SV=1
6	sp|P19338|NUCL_HUMAN	154	76568	22 (14)	11 (8)	0.4	Nucleolin OS=Homo sapiens GN=NCL PE=1 SV=3
7	sp|P02768|ALBU_HUMAN	150	69321	14 (7)	10 (5)	0.26	Serum albumin OS=Homo sapiens GN=ALB PE=1 SV=2
8	sp|P06733|ENOA_HUMAN	122	47139	13 (7)	7 (5)	0.5	Alpha-enolase OS=Homo sapiens GN=ENO1 PE=1 SV=2
9	sp|P50454|SERPH_HUMAN	121	46411	11 (3)	7 (2)	0.15	Serpin H1 OS=Homo sapiens GN=SERPINH1 PE=1 SV=2
10	tr|B4DTG2|B4DTG2_HUMAN	110	56114	12 (7)	7 (5)	0.33	Elongation factor 1-gamma OS=Homo sapiens GN=EEF1G PE=1 SV=1
11	sp|P60842|IF4A1_HUMAN	103	46125	8 (5)	7 (4)	0.32	Eukaryotic initiation factor 4A-I OS=Homo sapiens GN=EIF4A1 PE=1 SV=1
12	tr|H0YHA7|H0YHA7_HUMAN	90	18962	7 (2)	5 (2)	0.39	60S ribosomal protein L18 (Fragment) OS=Homo sapiens GN=RPL18 PE=1 SV=1
13	sp|Q12906|ILF3_HUMAN	81	95279	8 (4)	7 (4)	0.14	Interleukin enhancer-binding factor 3 OS=Homo sapiens GN=ILF3 PE=1 SV=3
14	sp|P02787|TRFE_HUMAN	81	77014	4 (3)	4 (3)	0.13	Serotransferrin OS=Homo sapiens GN=TF PE=1 SV=3
15	tr|F5H5D3|F5H5D3_HUMAN	75	57693	11 (4)	6 (2)	0.12	Tubulin alpha-1C chain OS=Homo sapiens GN=TUBA1C PE=1 SV=1
16	tr|B4DN45|B4DN45_HUMAN	73	32944	3 (1)	3 (1)	0.1	S-adenosylmethionine synthase OS=Homo sapiens GN=MAT2A PE=1 SV=1
17	sp|P81605|DCD_HUMAN	70	11277	4 (2)	2 (1)	0.3	Dermcidin OS=Homo sapiens GN=DCD PE=1 SV=2
19	sp|Q15427|SF3B4_HUMAN	66	44357	2 (1)	1 (1)	0.07	Splicing factor 3B subunit 4 OS=Homo sapiens GN=SF3B4 PE=1 SV=1
18	tr|M0QYS1|M0QYS1_HUMAN	66	24201	2 (1)	2 (1)	0.14	60S ribosomal protein L13a (Fragment) OS=Homo sapiens GN=RPL13A PE=1 SV=2
20	sp|Q9NQC3|RTN4_HUMAN	63	129851	4 (2)	3 (1)	0.03	Reticulon-4 OS=Homo sapiens GN=RTN4 PE=1 SV=2
21	sp|Q96I24|FUBP3_HUMAN	60	61602	7 (3)	6 (2)	0.11	Far upstream element-binding protein 3 OS=Homo sapiens GN=FUBP3 PE=1 SV=2
22	sp|Q9BRL6|SRSF8_HUMAN	59	32268	5 (1)	3 (1)	0.1	Serine/arginine-rich splicing factor 8 OS=Homo sapiens GN=SRSF8 PE=1 SV=1
23	sp|P50502|F10A1_HUMAN	52	41305	4 (2)	4 (2)	0.17	Hsc70-interacting protein OS=Homo sapiens GN=ST13 PE=1 SV=2
24	sp|P01009|A1AT_HUMAN	51	46707	6 (2)	5 (2)	0.15	Alpha-1-antitrypsin OS=Homo sapiens GN=SERPINA1 PE=1 SV=3
25	tr|E7EWT1|E7EWT1_HUMAN	51	46548	3 (2)	2 (2)	0.15	Dolichyl-diphosphooligosaccharide--protein glycosyltransferase 48 kDa subunit OS=Homo sapiens GN=DDOST PE=1 SV=1
26	sp|P39023|RL3_HUMAN	48	46080	11 (3)	7 (3)	0.23	60S ribosomal protein L3 OS=Homo sapiens GN=RPL3 PE=1 SV=2
27	tr|F8W6P5|F8W6P5_HUMAN	48	9664	1 (1)	1 (1)	0.36	LVV-hemorphin-7 (Fragment) OS=Homo sapiens GN=HBB PE=1 SV=1
28	tr|H0YAK1|H0YAK1_HUMAN	47	50998	5 (3)	3 (2)	0.13	G-rich sequence factor 1 (Fragment) OS=Homo sapiens GN=GRSF1 PE=1 SV=1
29	sp|O43390|HNRPR_HUMAN	46	70899	6 (1)	4 (1)	0.05	Heterogeneous nuclear ribonucleoprotein R OS=Homo sapiens GN=HNRNPR PE=1 SV=1
30	sp|P11940|PABP1_HUMAN	46	70626	8 (2)	8 (2)	0.1	Polyadenylate-binding protein 1 OS=Homo sapiens GN=PABPC1 PE=1 SV=2
31	sp|P49411|EFTU_HUMAN	45	49510	2 (1)	2 (1)	0.07	Elongation factor Tu, mitochondrial OS=Homo sapiens GN=TUFM PE=1 SV=2
32	tr|B5MD58|B5MD58_HUMAN	42	95833	16 (5)	1 (1)	0.03	Sterol regulatory element-binding protein 1 OS=Homo sapiens GN=SREBF1 PE=1 SV=1
35	sp|Q8NBS9|TXND5_HUMAN	41	47599	7 (2)	5 (2)	0.14	Thioredoxin domain-containing protein 5 OS=Homo sapiens GN=TXNDC5 PE=1 SV=2
33	tr|H0YJH9|H0YJH9_HUMAN	41	11076	3 (1)	2 (1)	0.31	Polyadenylate-binding protein 2 (Fragment) OS=Homo sapiens GN=PABPN1 PE=1 SV=1
34	tr|C9J0E4|C9J0E4_HUMAN	41	7082	2 (1)	1 (1)	0.5	Cystatin-A OS=Homo sapiens GN=CSTA PE=1 SV=1
36	sp|P60709|ACTB_HUMAN	40	41710	5 (1)	4 (1)	0.08	Actin, cytoplasmic 1 OS=Homo sapiens GN=ACTB PE=1 SV=1
37	sp|Q96I25|SPF45_HUMAN	39	44934	5 (1)	4 (1)	0.07	Splicing factor 45 OS=Homo sapiens GN=RBM17 PE=1 SV=1
38	tr|M0R019|M0R019_HUMAN	38	37603	2 (1)	2 (1)	0.09	Heterogeneous nuclear ribonucleoprotein M (Fragment) OS=Homo sapiens GN=HNRNPM PE=1 SV=2
41	sp|P22102|PUR2_HUMAN	35	107699	2 (1)	2 (1)	0.03	Trifunctional purine biosynthetic protein adenosine-3 OS=Homo sapiens GN=GART PE=1 SV=1
40	sp|Q86TB9|PATL1_HUMAN	35	86796	5 (1)	4 (1)	0.04	Protein PAT1 homolog 1 OS=Homo sapiens GN=PATL1 PE=1 SV=2
39	tr|K7ENG2|K7ENG2_HUMAN	35	33880	2 (1)	1 (1)	0.1	Splicing factor U2AF 65 kDa subunit OS=Homo sapiens GN=U2AF2 PE=1 SV=1
42	sp|P43686|PRS6B_HUMAN	33	47337	3 (1)	3 (1)	0.07	26S protease regulatory subunit 6B OS=Homo sapiens GN=PSMC4 PE=1 SV=2
43	sp|P16403|H12_HUMAN	33	21352	8 (1)	7 (1)	0.16	Histone H1.2 OS=Homo sapiens GN=HIST1H1C PE=1 SV=2
44	tr|K7EK43|K7EK43_HUMAN	33	3421	1 (1)	1 (1)	1.11	Tubulin beta-6 chain (Fragment) OS=Homo sapiens GN=TUBB6 PE=4 SV=1
46	tr|B4DLW8|B4DLW8_HUMAN	32	60525	6 (2)	5 (2)	0.11	Probable ATP-dependent RNA helicase DDX5 OS=Homo sapiens GN=DDX5 PE=1 SV=1
45	sp|Q9NX58|LYAR_HUMAN	32	43588	1 (1)	1 (1)	0.08	Cell growth-regulating nucleolar protein OS=Homo sapiens GN=LYAR PE=1 SV=2
47	tr|F8W1T6|F8W1T6_HUMAN	31	37163	2 (1)	2 (1)	0.09	RNA-binding motif, single-stranded-interacting protein 2 OS=Homo sapiens GN=RBMS2 PE=1 SV=1
48	sp|Q7Z2W4|ZCCHV_HUMAN	30	101367	2 (1)	2 (1)	0.03	Zinc finger CCCH-type antiviral protein 1 OS=Homo sapiens GN=ZC3HAV1 PE=1 SV=3
49	sp|P01834|IGKC_HUMAN	30	11602	2 (2)	2 (2)	0.68	Ig kappa chain C region OS=Homo sapiens GN=IGKC PE=1 SV=1
50	tr|H7C5R1|H7C5R1_HUMAN	29	97651	2 (1)	2 (1)	0.03	Ceruloplasmin (Fragment) OS=Homo sapiens GN=CP PE=4 SV=1
53	tr|Q5JW30|Q5JW30_HUMAN	29	54674	3 (1)	2 (1)	0.06	Double-stranded RNA-binding protein Staufen homolog 1 OS=Homo sapiens GN=STAU1 PE=1 SV=1
52	tr|B4DN88|B4DN88_HUMAN	29	45940	3 (1)	3 (1)	0.07	RNA-binding motif, single-stranded-interacting protein 1 OS=Homo sapiens GN=RBMS1 PE=1 SV=1
51	tr|J3KRM8|J3KRM8_HUMAN	29	7431	1 (1)	1 (1)	0.48	Casein kinase I isoform delta (Fragment) OS=Homo sapiens GN=CSNK1D PE=1 SV=1
55	tr|J3QQM1|J3QQM1_HUMAN	28	29328	3 (1)	3 (1)	0.11	26S protease regulatory subunit 8 (Fragment) OS=Homo sapiens GN=PSMC5 PE=1 SV=1
54	tr|H7C0A1|H7C0A1_HUMAN	28	19056	9 (1)	3 (1)	0.18	8-oxoguanine DNA glycosylase (Fragment) OS=Homo sapiens GN=OGG1 PE=4 SV=1
56	tr|F8VZ57|F8VZ57_HUMAN	27	24333	2 (1)	2 (1)	0.14	RISC-loading complex subunit TARBP2 (Fragment) OS=Homo sapiens GN=TARBP2 PE=1 SV=2
57	sp|P84103|SRSF3_HUMAN	27	19318	2 (1)	2 (1)	0.17	Serine/arginine-rich splicing factor 3 OS=Homo sapiens GN=SRSF3 PE=1 SV=1
58	tr|E9PL17|E9PL17_HUMAN	25	48909	5 (1)	4 (1)	0.07	Polyribonucleotide 5'-hydroxyl-kinase Clp1 OS=Homo sapiens GN=CLP1 PE=1 SV=1
60	tr|B4DDG7|B4DDG7_HUMAN	25	40229	3 (1)	2 (1)	0.08	AP-1 complex subunit mu-1 OS=Homo sapiens GN=AP1M1 PE=1 SV=1
61	tr|I3L443|I3L443_HUMAN	25	19683	2 (1)	2 (1)	0.17	RNA methyltransferase-like protein 1 (Fragment) OS=Homo sapiens GN=RNMTL1 PE=1 SV=1
59	tr|H3BTP7|H3BTP7_HUMAN	25	18806	1 (1)	1 (1)	0.18	60S ribosomal protein L4 (Fragment) OS=Homo sapiens GN=RPL4 PE=1 SV=1
63	tr|J3KPZ3|J3KPZ3_HUMAN	24	513309	8 (1)	7 (1)	0.01	E3 ubiquitin-protein ligase MYCBP2 OS=Homo sapiens GN=MYCBP2 PE=1 SV=1
65	tr|E9PQ01|E9PQ01_HUMAN	24	112141	6 (1)	5 (1)	0.03	Pre-mRNA cleavage complex 2 protein Pcf11 (Fragment) OS=Homo sapiens GN=PCF11 PE=1 SV=2
64	sp|Q9NRH3|TBG2_HUMAN	24	51060	2 (1)	2 (1)	0.06	Tubulin gamma-2 chain OS=Homo sapiens GN=TUBG2 PE=1 SV=1
62	tr|A6NCC9|A6NCC9_HUMAN	24	13839	1 (1)	1 (1)	0.25	Protein TSSC4 OS=Homo sapiens GN=TSSC4 PE=1 SV=1
66	sp|P06756|ITAV_HUMAN	23	115964	2 (1)	2 (1)	0.03	Integrin alpha-V OS=Homo sapiens GN=ITGAV PE=1 SV=2
67	tr|J3KSR8|J3KSR8_HUMAN	23	16441	2 (1)	2 (1)	0.21	Serine/arginine-rich-splicing factor 1 (Fragment) OS=Homo sapiens GN=SRSF1 PE=1 SV=1
69	sp|Q08170|SRSF4_HUMAN	22	56645	5 (1)	4 (1)	0.06	Serine/arginine-rich splicing factor 4 OS=Homo sapiens GN=SRSF4 PE=1 SV=2
70	tr|G5EA30|G5EA30_HUMAN	22	55107	4 (1)	3 (1)	0.06	CUG triplet repeat, RNA binding protein 1, isoform CRA_c OS=Homo sapiens GN=CELF1 PE=1 SV=1
68	tr|H0Y8G5|H0Y8G5_HUMAN	22	29649	2 (1)	2 (1)	0.11	Heterogeneous nuclear ribonucleoprotein D0 (Fragment) OS=Homo sapiens GN=HNRNPD PE=1 SV=2
72	tr|I3L0U2|I3L0U2_HUMAN	22	24801	1 (1)	1 (1)	0.14	Testisin (Fragment) OS=Homo sapiens GN=PRSS21 PE=3 SV=1
71	sp|P31151|S10A7_HUMAN	22	11464	1 (1)	1 (1)	0.3	Protein S100-A7 OS=Homo sapiens GN=S100A7 PE=1 SV=4
73	sp|Q5VZ66|JKIP3_HUMAN	21	98469	1 (1)	1 (1)	0.03	Janus kinase and microtubule-interacting protein 3 OS=Homo sapiens GN=JAKMIP3 PE=2 SV=2
75	sp|Q2VIR3|IF2GL_HUMAN	20	51196	2 (1)	2 (1)	0.06	Putative eukaryotic translation initiation factor 2 subunit 3-like protein OS=Homo sapiens GN=EIF2S3L PE=5 SV=2
76	tr|B5MCH7|B5MCH7_HUMAN	20	39420	3 (1)	3 (1)	0.08	Basic leucine zipper and W2 domain-containing protein 2 OS=Homo sapiens GN=BZW2 PE=1 SV=1
74	tr|J3QTR3|J3QTR3_HUMAN	20	12230	2 (1)	2 (1)	0.28	Ubiquitin (Fragment) OS=Homo sapiens GN=RPS27A PE=1 SV=1
77	sp|P01857|IGHG1_HUMAN	19	36083	1 (1)	1 (1)	0.09	Ig gamma-1 chain C region OS=Homo sapiens GN=IGHG1 PE=1 SV=1
78	sp|E9PAV3|NACAM_HUMAN	18	205295	3 (1)	3 (1)	0.02	Nascent polypeptide-associated complex subunit alpha, muscle-specific form OS=Homo sapiens GN=NACA PE=1 SV=1
79	tr|H0Y6D6|H0Y6D6_HUMAN	13	24074	1 (1)	1 (1)	0.14	Uncharacterized protein OS=Homo sapiens PE=4 SV=1
