# Supplementary material for: 3-Mercaptopyruvate Sulfurtransferase, Not Cystathionine β-Synthase Nor Cystathionine γ-Lyase, Mediates Hypoxia-Induced Migration of Vascular Endothelial Cells
Source: Front Pharmacol. 2017 Sep 20;8:657. doi: 10.3389/fphar.2017.00657 (PMC5611563; doi:10.3389/fphar.2017.00657)
Supplement: Supplementary file 11 [file Table11.XLSX]

## Sheet: Sheet1
		Score	Mass	Matches	Sequences	emPAI
1	tr|F8W6I7|F8W6I7_HUMAN	2207	33135	79 (55)	6 (5)	0.95	Heterogeneous nuclear ribonucleoprotein A1 OS=Homo sapiens GN=HNRNPA1 PE=1 SV=2
2	tr|B4DVB8|B4DVB8_HUMAN	500	38972	41 (30)	4 (3)	0.39	ELAV-like protein 1 OS=Homo sapiens GN=ELAVL1 PE=1 SV=1
3	tr|A2A3R5|A2A3R5_HUMAN	188	24953	10 (7)	4 (2)	0.29	40S ribosomal protein S6 OS=Homo sapiens GN=RPS6 PE=1 SV=1
4	sp|P07355|ANXA2_HUMAN	139	38580	16 (8)	9 (6)	0.64	Annexin A2 OS=Homo sapiens GN=ANXA2 PE=1 SV=2
5	sp|P81605|DCD_HUMAN	133	11277	14 (9)	1 (1)	0.3	Dermcidin OS=Homo sapiens GN=DCD PE=1 SV=2
6	tr|B4DN89|B4DN89_HUMAN	110	24139	4 (2)	3 (2)	0.3	Serine/arginine-rich-splicing factor 2 OS=Homo sapiens GN=SFRS2 PE=1 SV=1
7	sp|P22626|ROA2_HUMAN	104	37407	26 (9)	7 (3)	0.29	Heterogeneous nuclear ribonucleoproteins A2/B1 OS=Homo sapiens GN=HNRNPA2B1 PE=1 SV=2
8	tr|Q5T8U2|Q5T8U2_HUMAN	84	16529	7 (5)	2 (1)	0.2	60S ribosomal protein L7a OS=Homo sapiens GN=RPL7A PE=1 SV=1
9	sp|P31942|HNRH3_HUMAN	82	36903	3 (2)	3 (2)	0.19	Heterogeneous nuclear ribonucleoprotein H3 OS=Homo sapiens GN=HNRNPH3 PE=1 SV=2
10	tr|J3KTL2|J3KTL2_HUMAN	71	28312	8 (3)	5 (3)	0.4	Serine/arginine-rich-splicing factor 1 OS=Homo sapiens GN=SRSF1 PE=1 SV=1
11	sp|P61247|RS3A_HUMAN	67	29926	12 (3)	7 (3)	0.37	40S ribosomal protein S3a OS=Homo sapiens GN=RPS3A PE=1 SV=2
12	tr|B5MD58|B5MD58_HUMAN	62	95833	62 (21)	2 (1)	0.03	Sterol regulatory element-binding protein 1 OS=Homo sapiens GN=SREBF1 PE=1 SV=1
13	sp|Q13151|ROA0_HUMAN	59	30822	5 (1)	3 (1)	0.11	Heterogeneous nuclear ribonucleoprotein A0 OS=Homo sapiens GN=HNRNPA0 PE=1 SV=1
14	tr|E9PP36|E9PP36_HUMAN	57	16170	15 (4)	3 (1)	0.21	60S ribosomal protein L8 OS=Homo sapiens GN=RPL8 PE=1 SV=1
15	tr|E9PB61|E9PB61_HUMAN	52	27541	5 (4)	3 (2)	0.26	THO complex subunit 4 OS=Homo sapiens GN=ALYREF PE=1 SV=1
17	tr|D6R9L0|D6R9L0_HUMAN	48	32553	3 (1)	2 (1)	0.1	Guanine nucleotide-binding protein subunit beta-2-like 1 (Fragment) OS=Homo sapiens GN=GNB2L1 PE=1 SV=1
16	tr|E7EUT5|E7EUT5_HUMAN	48	27853	7 (2)	2 (2)	0.25	Glyceraldehyde-3-phosphate dehydrogenase OS=Homo sapiens GN=GAPDH PE=1 SV=1
18	sp|P16402|H13_HUMAN	47	22336	29 (2)	6 (2)	0.32	Histone H1.3 OS=Homo sapiens GN=HIST1H1D PE=1 SV=2
19	tr|H0YEN5|H0YEN5_HUMAN	45	21140	15 (3)	3 (2)	0.34	40S ribosomal protein S2 (Fragment) OS=Homo sapiens GN=RPS2 PE=1 SV=1
20	tr|G5E9Q4|G5E9Q4_HUMAN	38	11502	1 (1)	1 (1)	0.3	Interferon-inducible double-stranded RNA-dependent protein kinase activator A OS=Homo sapiens GN=PRKRA PE=1 SV=1
21	sp|P16401|H15_HUMAN	36	22566	4 (1)	3 (1)	0.15	Histone H1.5 OS=Homo sapiens GN=HIST1H1B PE=1 SV=3
22	tr|H7C0A1|H7C0A1_HUMAN	35	19056	23 (2)	3 (1)	0.38	8-oxoguanine DNA glycosylase (Fragment) OS=Homo sapiens GN=OGG1 PE=4 SV=1
23	tr|E7ETV1|E7ETV1_HUMAN	34	31787	10 (1)	1 (1)	0.1	E3 ubiquitin-protein ligase TRAIP OS=Homo sapiens GN=TRAIP PE=4 SV=1
24	sp|P51991|ROA3_HUMAN	33	39571	4 (1)	2 (1)	0.08	Heterogeneous nuclear ribonucleoprotein A3 OS=Homo sapiens GN=HNRNPA3 PE=1 SV=2
26	sp|O14979|HNRDL_HUMAN	32	46409	3 (2)	2 (1)	0.07	Heterogeneous nuclear ribonucleoprotein D-like OS=Homo sapiens GN=HNRNPDL PE=1 SV=3
25	tr|F6UXX1|F6UXX1_HUMAN	32	20244	6 (1)	1 (1)	0.17	Heterogeneous nuclear ribonucleoprotein Q (Fragment) OS=Homo sapiens GN=SYNCRIP PE=1 SV=1
28	tr|E7EUA9|E7EUA9_HUMAN	30	234885	16 (1)	4 (1)	0.01	Neuron navigator 3 OS=Homo sapiens GN=NAV3 PE=1 SV=2
27	sp|P04083|ANXA1_HUMAN	30	38690	6 (1)	5 (1)	0.09	Annexin A1 OS=Homo sapiens GN=ANXA1 PE=1 SV=2
30	tr|D6R9P3|D6R9P3_HUMAN	30	30284	2 (1)	2 (1)	0.11	Heterogeneous nuclear ribonucleoprotein A/B OS=Homo sapiens GN=HNRNPAB PE=1 SV=1
29	tr|Q5VU59|Q5VU59_HUMAN	30	27158	16 (2)	3 (2)	0.26	Uncharacterized protein OS=Homo sapiens GN=TPM3 PE=1 SV=1
31	tr|D6RBL5|D6RBL5_HUMAN	28	29319	1 (1)	1 (1)	0.11	Annexin OS=Homo sapiens GN=ANXA5 PE=1 SV=1
32	sp|P01040|CYTA_HUMAN	27	11000	1 (1)	1 (1)	0.31	Cystatin-A OS=Homo sapiens GN=CSTA PE=1 SV=1
33	sp|P07195|LDHB_HUMAN	26	36615	2 (1)	2 (1)	0.09	L-lactate dehydrogenase B chain OS=Homo sapiens GN=LDHB PE=1 SV=2
35	sp|Q8IVF4|DYH10_HUMAN	23	514512	15 (1)	3 (1)	0.01	Dynein heavy chain 10, axonemal OS=Homo sapiens GN=DNAH10 PE=1 SV=4
34	tr|B0QYW2|B0QYW2_HUMAN	23	19723	1 (1)	1 (1)	0.17	PHD finger protein 21B (Fragment) OS=Homo sapiens GN=PHF21B PE=4 SV=2
37	sp|Q9P2M7|CING_HUMAN	22	136304	1 (1)	1 (1)	0.02	Cingulin OS=Homo sapiens GN=CGN PE=1 SV=2
36	tr|H0Y8A4|H0Y8A4_HUMAN	22	65749	2 (1)	2 (1)	0.05	Tyrosine-protein kinase RYK (Fragment) OS=Homo sapiens GN=RYK PE=4 SV=1
38	sp|Q13224|NMDE2_HUMAN	20	166261	13 (1)	2 (1)	0.02	Glutamate receptor ionotropic, NMDA 2B OS=Homo sapiens GN=GRIN2B PE=1 SV=3
39	sp|Q8N7Z5|ANR31_HUMAN	19	210685	3 (1)	3 (1)	0.02	Putative ankyrin repeat domain-containing protein 31 OS=Homo sapiens GN=ANKRD31 PE=5 SV=2
40	tr|F5H8G6|F5H8G6_HUMAN	19	11476	1 (1)	1 (1)	0.3	Putative ribosomal RNA methyltransferase NOP2 OS=Homo sapiens GN=NOP2 PE=1 SV=1
41	sp|Q01081|U2AF1_HUMAN	18	27854	16 (1)	1 (1)	0.12	Splicing factor U2AF 35 kDa subunit OS=Homo sapiens GN=U2AF1 PE=1 SV=3
42	sp|Q9H4Q3|PRD13_HUMAN	17	73934	1 (1)	1 (1)	0.04	PR domain zinc finger protein 13 OS=Homo sapiens GN=PRDM13 PE=2 SV=2
44	sp|O75460|ERN1_HUMAN	16	109666	6 (1)	2 (1)	0.03	Serine/threonine-protein kinase/endoribonuclease IRE1 OS=Homo sapiens GN=ERN1 PE=1 SV=2
43	tr|G3V5N8|G3V5N8_HUMAN	16	88366	2 (1)	1 (1)	0.04	Zinc finger FYVE domain-containing protein 1 OS=Homo sapiens GN=ZFYVE1 PE=4 SV=1
