# Supplementary material for: 3-Mercaptopyruvate Sulfurtransferase, Not Cystathionine β-Synthase Nor Cystathionine γ-Lyase, Mediates Hypoxia-Induced Migration of Vascular Endothelial Cells
Source: Front Pharmacol. 2017 Sep 20;8:657. doi: 10.3389/fphar.2017.00657 (PMC5611563; doi:10.3389/fphar.2017.00657)
Supplement: Supplementary file 12 [file Table12.XLSX]

## Sheet: Sheet1
No	Name	Score	Mass	Matches	Sequences	emPAI	Discription
1	tr|K7EJT5|K7EJT5_HUMAN	347	5080	11 (10)	2 (2)	1.94	60S ribosomal protein L22 (Fragment) OS=Homo sapiens GN=RPL22 PE=1 SV=1
2	tr|H7BY10|H7BY10_HUMAN	265	17792	26 (15)	8 (4)	1.39	60S ribosomal protein L23a (Fragment) OS=Homo sapiens GN=RPL23A PE=1 SV=1
3	sp|P62851|RS25_HUMAN	157	13734	8 (7)	4 (3)	0.94	40S ribosomal protein S25 OS=Homo sapiens GN=RPS25 PE=1 SV=1
4	sp|P62263|RS14_HUMAN	152	16263	9 (4)	2 (1)	0.21	40S ribosomal protein S14 OS=Homo sapiens GN=RPS14 PE=1 SV=3
5	tr|E9PJD9|E9PJD9_HUMAN	137	10121	7 (6)	2 (2)	0.8	60S ribosomal protein L27a OS=Homo sapiens GN=RPL27A PE=1 SV=1
6	sp|P62277|RS13_HUMAN	131	17212	19 (9)	7 (5)	1.45	40S ribosomal protein S13 OS=Homo sapiens GN=RPS13 PE=1 SV=2
7	tr|F8VZ49|F8VZ49_HUMAN	104	25671	6 (3)	4 (2)	0.28	Heterogeneous nuclear ribonucleoprotein A1 (Fragment) OS=Homo sapiens GN=HNRNPA1 PE=1 SV=1
8	sp|P62269|RS18_HUMAN	99	17708	10 (4)	6 (4)	1.01	40S ribosomal protein S18 OS=Homo sapiens GN=RPS18 PE=1 SV=3
9	tr|H0Y8L7|H0Y8L7_HUMAN	96	22123	2 (2)	1 (1)	0.15	40S ribosomal protein S3a (Fragment) OS=Homo sapiens GN=RPS3A PE=1 SV=1
10	sp|P62937|PPIA_HUMAN	91	18001	10 (5)	4 (2)	0.68	Peptidyl-prolyl cis-trans isomerase A OS=Homo sapiens GN=PPIA PE=1 SV=2
11	sp|P53999|TCP4_HUMAN	91	14386	4 (2)	3 (2)	0.53	Activated RNA polymerase II transcriptional coactivator p15 OS=Homo sapiens GN=SUB1 PE=1 SV=3
12	sp|P62913|RL11_HUMAN	87	20240	4 (3)	3 (2)	0.36	60S ribosomal protein L11 OS=Homo sapiens GN=RPL11 PE=1 SV=2
13	sp|P17096|HMGA1_HUMAN	85	11669	7 (4)	5 (3)	1.17	High mobility group protein HMG-I/HMG-Y OS=Homo sapiens GN=HMGA1 PE=1 SV=3
14	sp|O14950|ML12B_HUMAN	83	19767	4 (4)	4 (4)	0.88	Myosin regulatory light chain 12B OS=Homo sapiens GN=MYL12B PE=1 SV=2
16	tr|J3KQY1|J3KQY1_HUMAN	70	26458	1 (1)	1 (1)	0.13	39S ribosomal protein L22, mitochondrial OS=Homo sapiens GN=MRPL22 PE=1 SV=1
15	tr|M0R210|M0R210_HUMAN	70	14410	6 (3)	5 (2)	0.53	40S ribosomal protein S16 OS=Homo sapiens GN=RPS16 PE=1 SV=1
17	sp|P83731|RL24_HUMAN	68	17768	6 (4)	4 (3)	0.69	60S ribosomal protein L24 OS=Homo sapiens GN=RPL24 PE=1 SV=1
18	sp|P02768|ALBU_HUMAN	67	69321	8 (5)	6 (4)	0.2	Serum albumin OS=Homo sapiens GN=ALB PE=1 SV=2
20	sp|P22626|ROA2_HUMAN	67	37407	6 (2)	5 (2)	0.18	Heterogeneous nuclear ribonucleoproteins A2/B1 OS=Homo sapiens GN=HNRNPA2B1 PE=1 SV=2
19	sp|P23284|PPIB_HUMAN	67	23728	7 (3)	4 (3)	0.48	Peptidyl-prolyl cis-trans isomerase B OS=Homo sapiens GN=PPIB PE=1 SV=2
21	sp|P30050|RL12_HUMAN	63	17808	4 (2)	2 (1)	0.19	60S ribosomal protein L12 OS=Homo sapiens GN=RPL12 PE=1 SV=1
22	sp|Q14011|CIRBP_HUMAN	58	18637	3 (3)	2 (2)	0.39	Cold-inducible RNA-binding protein OS=Homo sapiens GN=CIRBP PE=1 SV=1
24	sp|P61353|RL27_HUMAN	58	15788	4 (3)	2 (2)	0.48	60S ribosomal protein L27 OS=Homo sapiens GN=RPL27 PE=1 SV=2
23	sp|P62310|LSM3_HUMAN	58	11838	7 (3)	2 (1)	0.29	U6 snRNA-associated Sm-like protein LSm3 OS=Homo sapiens GN=LSM3 PE=1 SV=2
25	sp|P81605|DCD_HUMAN	56	11277	3 (3)	1 (1)	0.3	Dermcidin OS=Homo sapiens GN=DCD PE=1 SV=2
26	tr|E9PLD3|E9PLD3_HUMAN	54	11593	2 (1)	2 (1)	0.3	Uncharacterized protein OS=Homo sapiens PE=4 SV=1
27	tr|A8MU27|A8MU27_HUMAN	53	16946	2 (1)	2 (1)	0.2	Small ubiquitin-related modifier 3 OS=Homo sapiens GN=SUMO3 PE=1 SV=1
28	sp|P62280|RS11_HUMAN	51	18419	6 (1)	5 (1)	0.18	40S ribosomal protein S11 OS=Homo sapiens GN=RPS11 PE=1 SV=3
30	tr|J3KN47|J3KN47_HUMAN	49	63380	1 (1)	1 (1)	0.05	Serotransferrin OS=Homo sapiens GN=TF PE=1 SV=1
29	tr|E9PP50|E9PP50_HUMAN	49	17766	4 (1)	3 (1)	0.19	Cofilin-1 (Fragment) OS=Homo sapiens GN=CFL1 PE=1 SV=2
31	tr|F5H702|F5H702_HUMAN	49	12762	1 (1)	1 (1)	0.27	39S ribosomal protein L48, mitochondrial OS=Homo sapiens GN=MRPL48 PE=1 SV=1
32	sp|P62266|RS23_HUMAN	45	15798	2 (2)	1 (1)	0.22	40S ribosomal protein S23 OS=Homo sapiens GN=RPS23 PE=1 SV=3
33	sp|P62899|RL31_HUMAN	44	14454	5 (2)	2 (2)	0.53	60S ribosomal protein L31 OS=Homo sapiens GN=RPL31 PE=1 SV=1
34	tr|H0Y6Y8|H0Y6Y8_HUMAN	42	18757	4 (2)	4 (2)	0.39	39S ribosomal protein L43, mitochondrial (Fragment) OS=Homo sapiens GN=MRPL43 PE=1 SV=1
35	sp|Q9BRL6|SRSF8_HUMAN	41	32268	2 (1)	2 (1)	0.1	Serine/arginine-rich splicing factor 8 OS=Homo sapiens GN=SRSF8 PE=1 SV=1
36	tr|C9JPM4|C9JPM4_HUMAN	39	14544	4 (1)	2 (1)	0.23	ADP-ribosylation factor 4 (Fragment) OS=Homo sapiens GN=ARF4 PE=1 SV=1
37	tr|B5MD58|B5MD58_HUMAN	38	95833	16 (5)	1 (1)	0.03	Sterol regulatory element-binding protein 1 OS=Homo sapiens GN=SREBF1 PE=1 SV=1
39	tr|A6NJD9|A6NJD9_HUMAN	37	18518	1 (1)	1 (1)	0.18	39S ribosomal protein L23, mitochondrial OS=Homo sapiens GN=MRPL23 PE=1 SV=1
38	tr|F8VR50|F8VR50_HUMAN	37	9720	1 (1)	1 (1)	0.36	Actin-related protein 2/3 complex subunit 3 (Fragment) OS=Homo sapiens GN=ARPC3 PE=1 SV=1
40	tr|X6RJP6|X6RJP6_HUMAN	35	21073	2 (1)	1 (1)	0.16	Transgelin-2 (Fragment) OS=Homo sapiens GN=TAGLN2 PE=4 SV=1
41	tr|E5RIT6|E5RIT6_HUMAN	34	15197	15 (3)	5 (2)	0.5	60S ribosomal protein L26-like 1 (Fragment) OS=Homo sapiens GN=RPL26L1 PE=1 SV=1
43	tr|G3V2F7|G3V2F7_HUMAN	33	42181	5 (2)	3 (2)	0.16	HCG2044781 OS=Homo sapiens GN=TMEM189 PE=4 SV=1
42	tr|B4DR52|B4DR52_HUMAN	33	18030	8 (1)	5 (1)	0.19	Histone H2B OS=Homo sapiens GN=HIST2H2BF PE=1 SV=1
45	sp|O15511|ARPC5_HUMAN	32	16310	1 (1)	1 (1)	0.21	Actin-related protein 2/3 complex subunit 5 OS=Homo sapiens GN=ARPC5 PE=1 SV=3
44	tr|C9J0E4|C9J0E4_HUMAN	32	7082	1 (1)	1 (1)	0.5	Cystatin-A OS=Homo sapiens GN=CSTA PE=1 SV=1
46	sp|Q9NRX2|RM17_HUMAN	30	20038	1 (1)	1 (1)	0.17	39S ribosomal protein L17, mitochondrial OS=Homo sapiens GN=MRPL17 PE=1 SV=1
47	tr|E5RGX5|E5RGX5_HUMAN	30	19562	3 (1)	3 (1)	0.17	Stathmin OS=Homo sapiens GN=STMN2 PE=1 SV=1
49	sp|Q9NUZ1|ACOXL_HUMAN	29	61756	2 (1)	2 (1)	0.05	Acyl-coenzyme A oxidase-like protein OS=Homo sapiens GN=ACOXL PE=2 SV=3
48	tr|H7C0A3|H7C0A3_HUMAN	29	19387	2 (1)	2 (1)	0.17	Protein ARPC4-TTLL3 (Fragment) OS=Homo sapiens GN=ARPC4-TTLL3 PE=4 SV=1
50	sp|P37108|SRP14_HUMAN	28	14561	5 (1)	4 (1)	0.23	Signal recognition particle 14 kDa protein OS=Homo sapiens GN=SRP14 PE=1 SV=2
53	tr|F8W9X7|F8W9X7_HUMAN	27	72996	4 (1)	4 (1)	0.04	Coiled-coil domain-containing protein 93 OS=Homo sapiens GN=CCDC93 PE=1 SV=1
52	tr|D9ZHQ6|D9ZHQ6_HUMAN	27	55923	1 (1)	1 (1)	0.06	Neuregulin 3 variant 12 OS=Homo sapiens GN=NRG3 PE=2 SV=1
51	sp|Q96A28|SLAF9_HUMAN	27	32415	6 (1)	1 (1)	0.1	SLAM family member 9 OS=Homo sapiens GN=SLAMF9 PE=2 SV=2
55	tr|E9PFQ4|E9PFQ4_HUMAN	26	125399	3 (1)	3 (1)	0.03	Pleckstrin homology-like domain family B member 2 (Fragment) OS=Homo sapiens GN=PHLDB2 PE=1 SV=1
54	sp|Q8IZC4|RTKN2_HUMAN	26	69259	4 (1)	3 (1)	0.05	Rhotekin-2 OS=Homo sapiens GN=RTKN2 PE=2 SV=1
57	sp|P02790|HEMO_HUMAN	25	51643	1 (1)	1 (1)	0.06	Hemopexin OS=Homo sapiens GN=HPX PE=1 SV=2
58	tr|H0Y8G5|H0Y8G5_HUMAN	25	29649	3 (1)	3 (1)	0.11	Heterogeneous nuclear ribonucleoprotein D0 (Fragment) OS=Homo sapiens GN=HNRNPD PE=1 SV=2
56	tr|E9PJK8|E9PJK8_HUMAN	25	16739	1 (1)	1 (1)	0.2	Switch-associated protein 70 OS=Homo sapiens GN=SWAP70 PE=1 SV=1
60	sp|Q96PX9|PKH4B_HUMAN	22	139580	2 (1)	2 (1)	0.02	Pleckstrin homology domain-containing family G member 4B OS=Homo sapiens GN=PLEKHG4B PE=2 SV=4
59	sp|P0CW22|RS17L_HUMAN	22	15540	2 (1)	2 (1)	0.22	40S ribosomal protein S17-like OS=Homo sapiens GN=RPS17L PE=1 SV=1
61	tr|I3L0M2|I3L0M2_HUMAN	21	29003	1 (1)	1 (1)	0.11	N-sulphoglucosamine sulphohydrolase OS=Homo sapiens GN=SGSH PE=4 SV=1
62	tr|H0YAY3|H0YAY3_HUMAN	20	135914	6 (1)	5 (1)	0.02	DENN domain-containing protein 3 (Fragment) OS=Homo sapiens GN=DENND3 PE=4 SV=1
64	sp|O15213|WDR46_HUMAN	20	68029	1 (1)	1 (1)	0.05	WD repeat-containing protein 46 OS=Homo sapiens GN=WDR46 PE=1 SV=3
65	sp|Q9C0F3|ZN436_HUMAN	20	54242	2 (1)	2 (1)	0.06	Zinc finger protein 436 OS=Homo sapiens GN=ZNF436 PE=1 SV=2
63	tr|Q5JP53|Q5JP53_HUMAN	20	47736	1 (1)	1 (1)	0.07	Tubulin beta chain OS=Homo sapiens GN=TUBB PE=1 SV=1
66	sp|Q8TD57|DYH3_HUMAN	19	470468	10 (1)	10 (1)	0.01	Dynein heavy chain 3, axonemal OS=Homo sapiens GN=DNAH3 PE=2 SV=1
68	tr|B4DLU3|B4DLU3_HUMAN	18	47876	1 (1)	1 (1)	0.07	CDP-diacylglycerol--glycerol-3-phosphate 3-phosphatidyltransferase, mitochondrial OS=Homo sapiens GN=PGS1 PE=2 SV=1
67	sp|Q9NPB9|ACKR4_HUMAN	18	39887	2 (1)	2 (1)	0.08	Atypical chemokine receptor 4 OS=Homo sapiens GN=ACKR4 PE=1 SV=1
69	sp|P61966|AP1S1_HUMAN	15	18721	2 (1)	2 (1)	0.18	AP-1 complex subunit sigma-1A OS=Homo sapiens GN=AP1S1 PE=1 SV=1
